# Supplementary material for: LIF regulates CXCL9 in tumor-associated macrophages and prevents CD8+ T cell tumor-infiltration impairing anti-PD1 therapy
Source: Nat Commun. 2019 Jun 11;10:2416. doi: 10.1038/s41467-019-10369-9 (PMC6559950; doi:10.1038/s41467-019-10369-9)
Supplement: Supplementary file 2 — Supplementary Data 1 [file 41467_2019_10369_MOESM2_ESM.xlsx]

## Sheet: Supplementary Data 1A
Cell type name used	Cell type name in source	Gene set download source	Original source	Genes
TAMs	Macrophages	Tamborero and Rubio-Perez et al 2017	Bindea et al 2013	APOE
				ATG7
				BCAT1
				CCL7
				CD163
				CD68
				CD84
				CHI3L1
				CHIT1
				CLEC5A
				COL8A2
				COLEC12
				CTSK
				CXCL5
				CYBB
				DNASE2B
				EMP1
				FDX1
				FN1
				GM2A
				GPC4
				KAL1
				MARCO
				ME1
				MS4A4A
				MSR1
				PCOLCE2
				PTGDS
				RAI14
				SCARB2
				SCG5
				SGMS1
				SULT1C2

## Sheet: Supplementary Data 1B
Cancer type acronym	Cancer type full name	Number of patients with RNA-seq data
ACC	Adrenocortical carcinoma	78
BLCA	Bladder Urothelial Carcinoma	404
BRCA	Breast invasive carcinoma	1082
CESC	Cervical squamous cell carcinoma and endocervical adenocarcinoma	301
CHOL	Cholangiocarcinoma	36
COADREAD	Colorectal adenocarcinoma	599
ESCA	Esophageal carcinoma	182
GBM	Glioblastoma multiforme	163
HNSC	Head and Neck squamous cell carcinoma	515
KICH	Kidney Chromophobe	65
KIRC	Kidney renal clear cell carcinoma	515
KIRP	Kidney renal papillary cell carcinoma	285
LGG	Brain Lower Grade Glioma	514
LIHC	Liver hepatocellular carcinoma	368
LUAD	Lung adenocarcinoma	511
LUSC	Lung squamous cell carcinoma	485
MESO	Mesotelioma	87
OV	Ovarian serous cystadenocarcinoma	300
PAAD	Pancreatic adenocarcinoma	156
PCPG	Pheochromocytoma and Paraganglioma	178
PRAD	Prostate adenocarcinoma	493
SARC	Sarcoma	254
SKCM	Skin Cutaneous Melanoma	434
STAD	Stomach adenocarcinoma	405
THCA	Thyroid carcinoma	499
UCEC	Uterine Corpus Endometrial Carcinoma	357
UCS	Uterine Carcinosarcoma	57
UVM	Uveal Melanoma	80

## Sheet: Supplementary Data 1C
Cancer type (TCGA)	Cell type	P-value (Pearson correlation)	R2 (Pearson correlation coefficient)	Adjusted P-value (FDR Benjamini Hochberg)
ESCA	TAMs	0.396062	-0.063281	0.528082
UCS	TAMs	0.548298	0.0811804	0.548298
THCA	TAMs	1.66578e-35	0.517338	6.66312e-35
BLCA	TAMs	4.01992e-15	0.377392	1.60797e-14
COADREAD	TAMs	0.00620936	0.142023	0.0248375
BRCA	TAMs	6.12941e-27	0.318536	2.45176e-26
LUAD	TAMs	0.252333	-0.0507302	0.337619
LIHC	TAMs	3.91992e-23	0.485234	1.56797e-22
PAAD	TAMs	0.690998	-0.0320753	0.690998
SKCM	TAMs	4.24449e-11	0.309662	1.69779e-10
HNSC	TAMs	1.0508e-14	0.331857	4.20322e-14
KICH	TAMs	0.000502018	0.419636	0.00200807
CHOL	TAMs	0.278868	0.185451	0.557735
UCEC	TAMs	0.0354942	0.11133	0.0473256
ACC	TAMs	0.857185	-0.0207085	0.911577
GBM	TAMs	5.50432e-14	0.544878	2.20173e-13
KIRP	TAMs	0.261239	0.0667677	0.289672
UVM	TAMs	1.12115e-07	0.551851	4.4846e-07
PCPG	TAMs	5.60534e-21	0.628771	2.24214e-20
CESC	TAMs	0.00919418	-0.14991	0.0122589
MESO	TAMs	0.021167	0.246854	0.0423339
STAD	TAMs	0.0600491	0.0935236	0.120098
LGG	TAMs	1.62833e-43	0.55862	6.51334e-43
OV	TAMs	3.22127e-14	0.419528	1.28851e-13
PRAD	TAMs	1.30092e-25	0.447185	5.2037e-25
LUSC	TAMs	1.584e-08	0.253116	6.33601e-08
SARC	TAMs	4.96255e-11	0.397234	1.98502e-10
KIRC	TAMs	1.02746e-06	0.213351	4.10985e-06
