# Supplementary material for: LIF regulates CXCL9 in tumor-associated macrophages and prevents CD8+ T cell tumor-infiltration impairing anti-PD1 therapy
Source: Nat Commun. 2019 Jun 11;10:2416. doi: 10.1038/s41467-019-10369-9 (PMC6559950; doi:10.1038/s41467-019-10369-9)
Supplement: Supplementary file 3 — Supplementary Data 2 [file 41467_2019_10369_MOESM3_ESM.xlsx]

## Sheet: Supplementary Data 2A
Gene symbol	log2 Fold Change	mean expression (log2)	P-value (Empirical Bayes)	adjusted P-value (FDR)
PF4	-4.13875	7.97196	6.1565e-08	0.00189232
PPBP	-2.95676	5.38993	0.000303488	0.0233792
F13A1	-2.75767	8.09392	1.11032e-06	0.00561028
HBA-A2	-2.74114	6.76706	6.91876e-05	0.0163586
CHIL3	-2.66523	7.63019	5.46836e-06	0.00800386
CCL7	-2.58137	7.63447	1.68984e-06	0.00561028
CCL3	-2.53466	7.76792	5.04431e-06	0.00795802
GPNMB	-2.52117	5.98497	8.84118e-05	0.017309
MIR18	-2.45987	4.43588	0.000117575	0.0190206
CD36	-2.43276	7.58692	1.48658e-05	0.0109814
CTSK	-2.40382	5.28915	0.000491367	0.0284429
GM10134	-2.34395	5.86355	0.000136162	0.0197908
MIR3074-2	-2.31529	3.53116	2.71172e-06	0.00659866
HIST1H1C	-2.25476	6.95401	8.19532e-07	0.00561028
CXCL3	-2.25209	4.21424	0.000617424	0.0312398
SLC7A11	-2.21238	5.1824	0.000279079	0.022676
MIR24-2	-2.20395	3.73186	1.10234e-05	0.00907392
MIR23A	-2.18953	5.30065	0.000595055	0.0308842
MIRLET7B	-2.15731	4.3261	5.98698e-05	0.0162851
CCL24	-2.14156	6.17375	5.16061e-07	0.00561028
MIR17	-2.10756	5.34148	1.65531e-05	0.0111938
ST8SIA4	-2.08515	5.68185	1.71642e-05	0.0111938
MS4A4A	-2.07757	6.78796	3.80333e-06	0.00717576
CLEC4D	-2.03435	7.6888	2.38754e-05	0.0116127
MRC1//CD206	-2.02886	7.8215	0.000427058	0.0266007
MIR22	-2.02016	6.40311	8.00369e-06	0.00903248
GM5483	-2.00233	4.29029	0.00149256	0.0428741
MIR511	-1.95032	4.94189	4.08384e-05	0.0139472
SERPINE1	-1.95008	7.46435	0.00197775	0.0483435
RNASE2A	-1.94637	3.94475	0.000257886	0.0223017
GM6055	-1.94185	5.92055	2.17548e-05	0.0114151
GM11084	-1.93874	6.27708	0.0003673	0.0250691
CD163	-1.927	6.01465	0.000178515	0.0205795
CCL12	-1.92364	6.59641	0.000331678	0.0238754
RPL29-PS2	-1.91763	6.37307	6.87541e-05	0.0163586
EGR2	-1.9093	5.84885	2.93336e-05	0.0123891
THBS1	-1.89224	8.84217	2.12163e-05	0.0114151
MIR27A	-1.88827	5.56995	0.00012288	0.0192702
LOC100503055//GM12508	-1.88768	8.67869	1.68886e-05	0.0111938
ATP6V0D2	-1.82515	4.48365	6.20271e-05	0.0163586
ZDHHC14	-1.8229	5.60729	5.17814e-06	0.00795802
KLF4	-1.81164	6.96671	3.30554e-05	0.0132916
GM22121	-1.81139	5.76365	1.76502e-06	0.00561028
LIPA	-1.80097	7.75167	3.6324e-05	0.0132916
CDKN1A	-1.79732	9.18467	9.526e-06	0.00903248
CCL8	-1.75489	5.01907	0.00130469	0.0403542
GM6377	-1.74697	6.22975	8.75479e-05	0.017309
RPS27	-1.74302	5.59236	0.000252091	0.0221386
SNORD19	-1.74022	3.73736	0.0021008	0.0496236
MIRLET7C-2	-1.73578	2.79507	0.00198039	0.0483455
FABP4	-1.72619	5.30728	0.00204214	0.0488272
MIRLET7F-1	-1.72186	2.38365	8.28905e-05	0.017309
SLC40A1	-1.7167	5.38462	3.70371e-05	0.0133931
LOC102639915	-1.69412	5.71534	1.50873e-05	0.0109814
DHRS9	-1.69339	4.4618	0.000184514	0.0208291
GM24111	-1.6872	2.85477	2.79086e-06	0.00659866
SLC43A3	-1.67968	7.98505	5.57231e-05	0.0162851
APOC4	-1.67568	5.75645	2.90735e-05	0.0123891
GM25767	-1.67105	6.41167	8.78963e-06	0.00903248
HMOX1	-1.66053	10.4641	5.51359e-05	0.0162851
PLK2	-1.64862	7.79586	0.000100265	0.0180777
MT2	-1.64846	8.72867	0.0061053	0.0834347
CCL2	-1.64425	9.19534	0.000245515	0.0220655
CHAC1	-1.64309	5.21408	0.00123141	0.0394353
SNORD14A	-1.6321	5.87861	0.000156144	0.0204411
EDNRB	-1.63204	5.76122	0.000343932	0.0243636
TMEM43	-1.61823	6.46366	1.53626e-05	0.0109814
RPS11	-1.6127	4.84434	1.30066e-05	0.0102509
STBD1	-1.60534	5.70414	2.06886e-05	0.0114151
GM13008	-1.59994	6.94054	3.54944e-05	0.0132916
CD14	-1.58474	8.02628	0.000629032	0.0314609
ASNS	-1.56132	6.63451	0.000143759	0.0199688
NRN1	-1.55689	6.52189	1.05592e-05	0.00903248
SNORD45B	-1.55588	4.98368	6.06084e-06	0.0080352
UBALD1	-1.55217	5.72135	0.0027159	0.0564045
C3AR1	-1.54949	8.07434	0.000753342	0.0330737
CCRL2	-1.54671	6.64847	0.000657291	0.031766
ATF5	-1.54671	6.48541	1.05791e-05	0.00903248
CD38	-1.54161	8.06483	2.75043e-05	0.0122522
MMP9	-1.52397	6.40773	0.00016648	0.020564
SLC9A9	-1.51384	6.12049	0.00156627	0.0438057
PTP4A1	-1.51355	8.23753	4.14609e-06	0.00717576
HIST1H2BN	-1.51188	9.54858	3.81778e-05	0.0134882
ERO1L	-1.51095	9.01985	3.49576e-05	0.0132916
MPC1	-1.50981	6.95941	0.00195638	0.0481451
PTGS2	-1.50688	6.73964	0.00031928	0.0235464
CD93	-1.50427	5.57349	5.72096e-05	0.0162851
HPGDS	-1.5038	4.88881	0.000160557	0.0204411
GM24347	-1.49851	4.26096	0.000680955	0.0321951
GM23523	-1.49587	3.01498	0.000691654	0.0321951
HIST2H2AB	-1.49129	5.34255	0.00018269	0.0207208
LYVE1	-1.48812	6.07983	0.00266999	0.0560569
MIR3091	-1.4852	5.96853	1.80466e-05	0.0113204
COX6A2	-1.48227	6.36835	0.000195536	0.0208291
WWP1	-1.46574	7.43865	6.43941e-05	0.0163586
ACE	-1.46171	6.81174	5.83129e-05	0.0162851
RNF130	-1.46028	7.29589	0.000239393	0.0219457
ADAM8	-1.45326	7.07819	0.000257101	0.0223017
SHMT2	-1.45116	6.14756	2.23388e-05	0.0114151
HIST1H2AK	-1.44391	5.71277	0.000771293	0.03325
EAR2	-1.44036	7.57816	0.00251386	0.0541856
GM23823	-1.43924	4.41915	6.61095e-05	0.0163586
GCLC	-1.43854	6.93682	0.000501089	0.0285887
ERRFI1	-1.43581	6.34005	0.00105687	0.036999
RPL9-PS4	-1.43202	7.77727	1.33949e-05	0.010293
TUBA4A	-1.43011	6.57745	0.00113776	0.0382513
NCEH1	-1.42976	7.43306	2.3099e-05	0.0114515
GM15772	-1.4243	10.3932	2.1135e-05	0.0114151
GCLM	-1.42095	7.30031	0.000286786	0.0228078
SFT2D2	-1.42044	6.58205	1.1218e-05	0.00907392
ALDH18A1	-1.41687	6.1406	0.000101466	0.0180777
EID3	-1.41538	6.11446	0.00364697	0.0652401
GM15690	-1.41413	4.99505	0.000178087	0.0205795
CLEC4A1	-1.41155	7.32574	0.00143166	0.0418695
CCL17	-1.40938	4.9307	0.00017261	0.020564
CD68	-1.40712	9.77862	9.33995e-05	0.0175691
REEP6	-1.40549	4.95223	0.00299797	0.0594891
IL1A	-1.40457	6.07521	0.00409908	0.0686987
CLN5	-1.39898	6.51744	1.62119e-05	0.0111938
CLEC12A	-1.39438	7.17794	0.000373091	0.0250691
TLR8	-1.39165	5.33209	0.000437179	0.0268215
TLR13	-1.384	7.36453	0.000988996	0.0360972
AAED1	-1.38012	7.47449	1.05386e-05	0.00903248
NDRG1	-1.37318	8.74307	1.03434e-05	0.00903248
S1PR1	-1.37149	4.85335	0.000342755	0.0243636
CTSL	-1.37066	9.65852	2.73872e-05	0.0122522
TIMM17B	-1.36905	6.33293	2.25136e-05	0.0114151
SPIC	-1.36794	4.1919	0.0088531	0.0976733
EGR1	-1.35878	10.1377	1.74807e-05	0.0111938
MS4A14	-1.35556	4.26647	0.000130095	0.0197908
CCL9	-1.35153	8.91577	0.000203789	0.0213157
ERF	-1.35063	5.80943	9.44048e-06	0.00903248
FOSB	-1.35003	6.44263	0.000412046	0.0261135
TRIB3	-1.3456	5.39215	0.000180105	0.0205795
HIST2H2AA1	-1.33949	9.33974	1.90861e-05	0.0114151
RPL21-PS12	-1.33376	5.28583	0.000113275	0.0187281
MIR128-1	-1.32749	3.57976	7.37229e-05	0.016628
HILPDA	-1.32492	6.76015	0.00280242	0.0573488
CYP27A1	-1.32075	5.79115	0.00124179	0.0395251
SNORA70	-1.31979	4.41194	0.00098401	0.0360322
STK17B	-1.31839	8.37252	0.000135056	0.0197908
S100A8	-1.31744	8.21526	0.000190471	0.0208291
IL1R2	-1.31684	6.10685	0.000327612	0.0237496
GM26065	-1.31332	2.92427	0.000170143	0.020564
GM8069//TOMM5	-1.31266	4.84861	9.60636e-05	0.0177874
FCRLS	-1.30572	4.62993	0.00159258	0.0439178
TLR7	-1.305	6.45099	0.00204419	0.0488272
NR4A1	-1.3021	6.95014	0.00144007	0.0420355
ID1	-1.29551	6.61394	8.96673e-05	0.017334
MIR20A	-1.29356	4.78131	0.00912016	0.0991603
STFA1	-1.29304	4.69297	0.000487733	0.0283392
GM7589	-1.29127	6.40533	2.11261e-05	0.0114151
RPL3-PS1	-1.28707	7.46199	6.89629e-05	0.0163586
MYL9	-1.28401	7.47046	0.000320967	0.0235464
GEMIN6	-1.28133	5.62376	0.000110967	0.0187281
HMGA1	-1.28129	7.72119	0.00368371	0.0656764
CLEC4A2	-1.28127	5.35395	0.000193285	0.0208291
GM16015	-1.28014	5.26605	0.00017754	0.0205795
MTHFD2	-1.27629	5.70088	0.00104813	0.036837
DCTN3	-1.27385	7.21816	4.86958e-05	0.0152383
P2RY6	-1.27202	7.34733	0.00100091	0.0363653
HSPB8	-1.27118	7.28596	6.43162e-05	0.0163586
SERPINB8	-1.26945	4.90367	0.000140488	0.0199688
SARS	-1.2681	7.8002	4.14856e-05	0.0140126
JAG1	-1.26787	5.89115	9.27405e-05	0.0175691
GM25379	-1.26764	5.23923	0.000271806	0.022676
GM12704	-1.25114	6.24324	8.91275e-05	0.017334
EIF4EBP1	-1.25032	6.6191	0.000204014	0.0213157
MMP8	-1.24951	4.01924	0.00426257	0.0697968
GM4609	-1.24855	6.63031	0.000431883	0.0266028
SNHG3	-1.24699	7.8308	0.000136678	0.0197908
PTGER2	-1.24583	4.57156	0.000431788	0.0266028
CD53	-1.24582	9.22559	0.000449129	0.0271634
STAP1	-1.244	5.13241	0.0033114	0.0621763
SNORD96A	-1.24024	3.41206	3.35104e-05	0.0132916
CREB5	-1.23607	7.29355	0.00137202	0.0412444
PPIB	-1.23566	8.53316	2.6277e-05	0.0120549
RHBDD1	-1.23327	5.53335	4.90808e-05	0.0152383
ARHGDIB	-1.23206	8.03271	0.000383802	0.025261
ARHGDIA	-1.22852	8.4519	4.61007e-05	0.0150744
GM15655	-1.22309	9.64339	0.000113968	0.0187328
MIR186	-1.21957	4.26836	0.00318377	0.0611701
AI607873	-1.21907	6.98813	0.000697039	0.0323151
SRXN1	-1.21849	6.37252	0.000565281	0.0302701
GM25225	-1.21733	3.62496	0.00168966	0.0447994
2410015M20RIK	-1.21602	8.37245	9.93371e-05	0.0180777
MILR1	-1.21531	5.56389	0.000554046	0.0298479
ARRDC3	-1.21522	7.38728	0.000266847	0.0225331
EAR3	-1.21405	4.33856	0.00136641	0.0412162
SLC7A5	-1.20978	7.83887	0.000212207	0.0213157
GM5620//TUBA1B	-1.20904	3.97875	0.000179436	0.0205795
1810055G02RIK	-1.20711	6.68322	0.000688768	0.0321951
CLEC7A	-1.20637	7.8517	0.000528583	0.0294331
WEE1	-1.20627	5.95158	0.00105446	0.0369907
TNFAIP6	-1.20618	5.10098	0.00233616	0.0522991
GM25922	-1.20576	2.45411	0.00330374	0.0621341
MS4A7	-1.20568	7.55865	0.000403023	0.0257579
SERP1	-1.20466	7.61251	0.000168535	0.020564
GM26143	-1.20124	3.84571	0.00270461	0.0563566
RPL18A	-1.19706	4.60612	0.000160121	0.0204411
LIX1L	-1.1951	7.29375	2.12069e-05	0.0114151
GM22772	-1.19469	3.84648	0.000464194	0.0274912
MRPS10	-1.19275	5.32002	0.000154415	0.0204411
SUPT4A	-1.19135	9.42326	0.000145266	0.0199688
SCD1	-1.18962	7.92197	0.00011078	0.0187281
HIST1H2BG	-1.18919	6.30079	0.00242296	0.0532723
AV051173	-1.18916	6.2052	3.51347e-05	0.0132916
GM16014	-1.1887	6.58142	8.30137e-05	0.017309
GM23722	-1.18842	6.12314	0.000340697	0.0243535
FCGR3	-1.18653	6.9386	0.00109994	0.0377754
CD83	-1.18437	6.15899	0.00922352	0.0997549
ABHD12	-1.18378	7.46121	0.000618525	0.0312398
COMMD4	-1.18272	6.84681	2.41797e-05	0.0116127
NCAM1	-1.18255	5.22973	2.47104e-05	0.011685
CSRNP1	-1.18067	5.86064	0.000114812	0.0187712
MAN1C1	-1.17896	5.86361	0.00013497	0.0197908
EGR3	-1.17878	4.44738	0.000948398	0.0355125
IL7R	-1.17849	4.50867	0.0203339	0.144376
ZFP36	-1.17009	10.5946	0.000322068	0.0235464
GM5093	-1.16465	6.03538	0.000373203	0.0250691
MIR452	-1.16439	3.63018	0.000973474	0.0360068
MIR3074-1	-1.16282	5.28361	0.0019786	0.0483435
GM10509	-1.16046	2.39642	0.00111761	0.0381265
DCLRE1C	-1.15981	5.76816	0.00070473	0.0323521
NQO1	-1.15898	4.974	0.0061823	0.0837116
SESN2	-1.15765	5.96644	0.00170139	0.0449275
HIST1H2BN//HIST1H2BL//HIST1H2BJ//HIST1H2BF	-1.15278	4.16902	0.000390616	0.025477
GLUL	-1.14945	8.80828	7.47531e-05	0.0166499
FAM96B	-1.14844	6.91273	0.000596814	0.0308842
KLRB1B	-1.14744	4.99273	0.00324042	0.0617106
SNORD69	-1.14554	4.09473	0.000163552	0.0204411
FBXW28	-1.14546	2.41295	0.000330336	0.0238754
SLC25A33	-1.14531	5.38577	0.00261319	0.0552039
GM17364	-1.14506	5.3595	0.000255594	0.0223017
SNORD2	-1.14466	8.21824	0.00011333	0.0187281
NME2	-1.14006	9.80059	0.000106202	0.0185473
CEBPG	-1.13926	6.98628	0.000298455	0.0231832
GM17035	-1.13765	10.7122	5.63981e-05	0.0162851
TUBB5	-1.13752	9.14926	6.8865e-05	0.0163586
IER2	-1.13722	7.05432	0.000101748	0.0180777
MPEG1	-1.13493	8.1344	0.00139479	0.0413033
COX7A2	-1.13399	9.24096	0.000264204	0.0224333
ADSSL1	-1.13268	5.74843	0.0051278	0.0765152
GM19951	-1.1297	4.83747	0.00452056	0.0718018
STEAP1	-1.12835	4.61214	0.00604153	0.08291
GPR34	-1.1279	5.17722	0.000830546	0.0340608
GFPT2	-1.12728	5.96237	0.00196454	0.0483072
RGS1	-1.12697	7.58049	0.00140478	0.04141
LGMN	-1.12572	9.45052	0.000231927	0.0219329
GM24646	-1.12511	3.43729	0.000838004	0.0341162
NXPE5	-1.12242	4.56707	0.00100495	0.0363829
MIR7-1	-1.12084	4.76417	0.00282994	0.0575738
GM12841	-1.12067	5.06208	0.000122692	0.0192702
MFSD1	-1.12058	7.75499	0.000192279	0.0208291
SNORD93	-1.1202	4.34898	0.0022063	0.0506083
NAPSA	-1.11947	5.65734	0.00329141	0.0620283
DUSP6	-1.11812	8.90609	0.000133749	0.0197908
ADAMTS1	-1.11682	5.45248	0.000179152	0.0205795
GM21399//PRDX1	-1.11566	6.03726	0.000344008	0.0243636
MBNL1	-1.11092	8.8777	7.15629e-05	0.016628
GBE1	-1.11041	6.73272	0.000169094	0.020564
SNORA68	-1.11034	5.43717	0.000129886	0.0197908
OSER1	-1.10986	5.72279	0.00286037	0.0579178
H1F0	-1.10963	9.25376	3.47707e-05	0.0132916
GM23772	-1.10875	1.97341	0.000322263	0.0235464
GM13363	-1.10807	7.21898	5.91089e-05	0.0162851
ACOT2	-1.10732	5.30301	0.000910508	0.0351145
5430427O19RIK	-1.10312	5.08407	0.00117953	0.0387341
EMB	-1.10295	8.04926	0.000688087	0.0321951
GLA	-1.10281	7.1596	0.00113814	0.0382513
CDH3	-1.10274	5.8668	0.00018893	0.0208291
RCAN1	-1.10267	6.55372	0.000618816	0.0312398
TIPARP	-1.10246	7.47126	8.82187e-05	0.017309
LYRM4	-1.10027	7.70616	5.08433e-05	0.0153462
MMP12	-1.10012	5.61667	0.0466675	0.216674
CTSB	-1.09982	10.0465	0.000159759	0.0204411
C1QC	-1.0975	7.5853	0.00030122	0.0232628
SH2D1B1	-1.09728	4.43947	0.00115685	0.0385244
GM25346	-1.09633	3.87007	0.00976696	0.102564
TRPV4	-1.09621	5.16907	0.000644392	0.0315512
AOAH	-1.096	6.1876	0.00299067	0.0594594
PER2	-1.09278	5.34336	0.00176069	0.0457854
5430417L22RIK	-1.09236	6.13589	0.000199239	0.0210368
SLC36A4	-1.09151	5.62126	0.000786423	0.0335465
NPL	-1.08868	4.91567	0.000211383	0.0213157
CLEC2I	-1.08604	4.28666	0.00124062	0.0395251
GPR65	-1.08506	7.51227	0.0035906	0.0649314
S100A10	-1.08431	9.55552	0.000277453	0.022676
SLC7A1	-1.08417	6.1041	0.00040702	0.0259018
LGALS3	-1.08394	5.69351	0.00104864	0.036837
CTGF	-1.08153	7.55302	0.00194303	0.0479703
IFNGR1	-1.08123	7.47686	0.000901955	0.0349075
LEFTY1	-1.0788	4.36896	0.000865322	0.0345374
GM5908	-1.07567	7.79331	0.000734371	0.0328475
GM4968	-1.0751	9.00361	0.000109205	0.0187069
GM11651	-1.07476	5.04283	4.74731e-05	0.0152383
TMEM104	-1.07466	6.79741	0.000322866	0.0235464
GM23382	-1.07422	2.55355	0.000418288	0.0263692
NOSTRIN	-1.07277	4.43227	0.000561448	0.0301173
HIST1H2BL	-1.07179	9.45703	0.00023143	0.0219329
CLPTM1	-1.06957	8.58174	0.000295967	0.0231832
GM4945	-1.06907	7.69157	9.80393e-05	0.0180445
GM7331	-1.06881	10.1359	0.000124126	0.0193514
MIR340	-1.06721	3.93128	0.000458506	0.0273452
GM24119	-1.06515	4.77976	0.00194652	0.0479793
PERP	-1.06494	5.8886	0.000126214	0.0193972
CAV2	-1.06228	6.66756	0.00066412	0.031796
BCL6	-1.06193	6.56323	0.000450975	0.0271634
DEPDC7	-1.06133	4.67284	0.000789087	0.0335465
DSE	-1.05934	5.31928	0.000267784	0.0225426
EVI2A	-1.05906	7.11992	0.000334378	0.0240135
GM5239	-1.05898	9.55898	7.76925e-05	0.0171801
RAB5B	-1.05591	7.5424	9.37414e-05	0.0175691
ENTPD5	-1.05552	6.21713	8.80436e-05	0.017309
CDC34	-1.05471	6.39522	0.000154321	0.0204411
HERPUD1	-1.05415	7.2368	0.000250414	0.0221386
CSF2RB2	-1.05399	6.21727	0.000889931	0.0346841
DUSP4	-1.05392	6.192	0.00157237	0.0438168
H2AFJ	-1.05356	5.86343	8.53623e-05	0.017309
DDT	-1.05214	6.53244	0.000364441	0.0250334
ACP5	-1.05154	6.609	0.00155555	0.0436717
SLC48A1	-1.05135	8.79235	0.000364868	0.0250334
GM17494	-1.0487	3.81643	0.0114099	0.110049
KLHL9	-1.04868	7.30504	6.51467e-05	0.0163586
GM3222	-1.04817	10.0352	0.000122111	0.0192702
GM10288	-1.04706	9.9778	0.000131565	0.0197908
AHR	-1.0469	5.95643	0.000142832	0.0199688
RABAC1	-1.04625	8.7449	0.000236883	0.0219329
BLVRB	-1.04531	6.88471	0.000582542	0.0306587
DENND4A	-1.0453	6.27788	0.000282069	0.022676
RRAGC	-1.04357	6.84818	0.000281798	0.022676
APOBEC1	-1.04268	7.42821	0.00444953	0.0712319
TRAV14-1	-1.04209	3.18016	0.000456464	0.0273452
SLC37A2	-1.04144	5.40725	0.00161039	0.0440377
PLET1	-1.04011	6.65509	0.00566385	0.0805788
FAM105A	-1.04003	5.36055	0.000738446	0.0328475
EAR12	-1.03991	5.00183	0.00373413	0.0659117
ALDH1L2	-1.03988	4.01149	0.00107272	0.0372146
NDUFB11	-1.03914	6.06506	0.000321542	0.0235464
1700024N20RIK	-1.03876	4.56688	0.00468621	0.0729498
4833439L19RIK	-1.03759	7.74135	0.000466872	0.0275966
GM23519	-1.03663	5.16082	0.00256471	0.0546535
SRP72	-1.03634	8.25472	7.90954e-05	0.0171838
NDUFA11	-1.03627	8.75829	0.00131207	0.0404912
2010111I01RIK	-1.03472	6.27902	0.00384099	0.0669142
MYO5A	-1.03418	6.8586	0.000113285	0.0187281
GM25780	-1.03401	4.71416	0.000281932	0.022676
GM17415	-1.03306	8.50194	8.54501e-05	0.017309
SAP30	-1.03025	7.97384	0.000310668	0.0235197
CLIC4	-1.02943	8.64788	0.000427525	0.0266007
HTATIP2	-1.02877	6.23776	0.000193084	0.0208291
OSM	-1.02777	6.25747	0.0209528	0.14608
SIGMAR1	-1.02721	5.86477	0.000289852	0.022844
AEBP1	-1.02688	7.50818	6.3324e-05	0.0163586
RPL9-PS6	-1.02662	10.8869	0.000124657	0.0193514
ABCA1	-1.02626	7.20933	0.000572458	0.030548
PON3	-1.02556	6.1002	0.00124587	0.0395431
GM17024	-1.02546	5.91683	0.000136893	0.0197908
RPL8	-1.0254	10.308	0.00017242	0.020564
LSM8	-1.02473	6.59901	0.000219507	0.0215314
ABCD2	-1.02368	4.50687	0.000209408	0.0213157
ALDH9A1	-1.02287	6.57055	0.000480922	0.0282416
SNORD118	-1.02287	8.17298	0.00431968	0.0701024
SH3BGRL3	-1.02283	10.5347	0.00164586	0.0443445
MEF2C	-1.02211	6.12418	0.00200575	0.0486588
MAPK4	-1.02136	4.4292	0.000792243	0.0335659
ACP1	-1.02062	7.40274	7.3113e-05	0.016628
MED15	-1.01832	7.09439	0.00010955	0.0187069
GM26064	-1.01787	4.31771	0.00993367	0.10327
GSTA4	-1.01764	8.96241	0.00035811	0.0249412
ARG1	-1.01725	9.90592	0.000241419	0.0219457
CBR3	-1.01647	5.35956	0.00113841	0.0382513
VCAN	-1.01636	5.07533	0.0230634	0.153171
AF529169	-1.01428	2.99668	0.0029431	0.0589714
SIRPB1B	-1.01403	7.27869	0.000269158	0.0225426
GM24157	-1.01039	8.85487	6.65999e-05	0.0163586
GM5150	-1.00978	7.18138	0.00102522	0.0366422
SELT	-1.00964	8.39436	0.000256356	0.0223017
DEGS1	-1.0087	7.18165	0.000866292	0.0345374
ZFP711	-1.00818	4.47443	0.000232289	0.0219329
TNFRSF26	-1.00796	5.00346	0.00881127	0.0974566
LOC102639220	-1.0076	3.6856	0.000991059	0.0360972
PPP1R7	-1.00753	7.39217	0.000451589	0.0271634
LOC102642233	-1.00717	10.3169	0.000209025	0.0213157
GM22920	-1.0061	4.02318	0.000101439	0.0180777
RPL12	-1.00603	10.3013	0.00021747	0.0215018
CLEC4N	-1.00523	6.61107	0.000482378	0.0282416
GM22428	-1.00393	2.83285	0.00357528	0.0647957
GM4604	-1.0037	8.87956	0.000619454	0.0312398
TXNL4B	-1.00177	7.27149	0.000125666	0.0193972
MED6	-1.00088	6.19144	0.000222342	0.0216269
SNORA28	-1.00067	7.20333	0.00121141	0.0391551
GM20535	-1.00007	5.64276	0.000596844	0.0308842
HS6ST1	-0.996543	6.30453	0.000240301	0.0219457
PDE3B	-0.996319	5.7217	0.000260446	0.0223183
MS4A6B	-0.995837	7.57914	0.00733138	0.0905362
SFRP4	-0.995333	5.58155	0.000621478	0.0312398
GM6654	-0.995026	5.71888	0.000325425	0.0236468
TRDMT1	-0.993851	5.69803	0.00281484	0.0574501
AF251705	-0.993805	6.63798	0.0109561	0.107755
RNASEK	-0.993081	9.64977	0.000497128	0.0285126
RPL14	-0.992692	10.3204	0.00018679	0.0208291
HPSE	-0.992247	6.47271	0.00129082	0.0401055
GM5416	-0.991886	3.36467	0.000592878	0.0308842
RPL36	-0.99143	11.6339	0.000121251	0.0192702
TRIB1	-0.991166	6.88822	0.00114866	0.0384183
ISCU	-0.989873	6.1263	0.000544593	0.0295589
MRPL14	-0.989863	5.77016	0.000545268	0.0295589
MIR697	-0.98908	3.8058	0.000279548	0.022676
BLNK	-0.987988	5.78849	0.00507161	0.0761162
MTBP	-0.987834	6.12334	0.000185339	0.0208291
FBLIM1	-0.987324	5.83939	0.00165972	0.0444838
RCOR3	-0.987302	6.10815	0.000105127	0.0184644
DNAJC15	-0.985781	6.84069	0.000729567	0.0328374
SLC39A6	-0.984985	5.87532	0.000236606	0.0219329
EHD4	-0.984923	6.20253	8.56683e-05	0.017309
DUSP3	-0.984654	6.49286	0.000136737	0.0197908
FAM210B	-0.983555	6.42331	0.000162575	0.0204411
KLRD1	-0.983517	4.63448	0.00371702	0.0659117
PPARG	-0.983206	4.00347	0.00856666	0.0964972
GM8430	-0.982968	5.05397	0.000418654	0.0263692
SPCS3	-0.982784	8.35305	0.000144083	0.0199688
DNASE1L1	-0.982308	6.80945	0.00237319	0.0527438
HSD17B10	-0.98076	7.80229	8.36793e-05	0.017309
HIST1H2BQ	-0.980608	6.31298	0.00015631	0.0204411
IFI204	-0.980331	6.99098	0.0130155	0.117182
SGK1	-0.978706	6.98689	0.000745438	0.0329203
FMNL2	-0.977264	5.5563	0.00303214	0.0598203
RPP40	-0.975739	5.36581	0.000470763	0.0277732
MPP6	-0.975474	6.49392	0.000290814	0.0228613
GRINA	-0.975134	8.80118	0.000164263	0.0204411
CCL6	-0.974583	9.00269	0.000505739	0.0286807
VAMP3	-0.972832	6.64653	0.00249365	0.0539615
AGPAT4	-0.972766	5.90713	0.000248897	0.0221386
FOXRED2	-0.972652	5.41127	0.000390441	0.025477
ZFAND2A	-0.972375	6.92463	0.000491352	0.0284429
EPRS	-0.972069	7.97339	0.00088191	0.0345756
MOB1B	-0.969749	8.2829	8.76395e-05	0.017309
CIB3	-0.96908	4.38199	0.000298681	0.0231832
GM22571	-0.968273	3.90619	0.00778041	0.0926207
HGF	-0.967634	3.99934	0.000867451	0.0345374
GLCE	-0.965375	7.28311	0.000104818	0.0184644
CYR61	-0.965026	7.23458	0.00593317	0.0823033
TRAM1	-0.964884	8.67864	0.000176277	0.0205795
SLC1A4	-0.964737	4.59668	0.000850741	0.0344522
GM23207	-0.96472	4.39528	0.00710769	0.0891711
0610031J06RIK	-0.963963	7.346	0.00101759	0.036625
CAT	-0.963147	7.31171	0.000773365	0.0332846
GM22435	-0.961488	5.23496	0.00107263	0.0372146
RB1	-0.961388	7.37286	0.000444925	0.0271342
DERL1	-0.961312	9.08109	0.000153472	0.0204411
MRPL50	-0.960641	6.45605	0.000108998	0.0187069
GM15819	-0.960248	3.54622	0.00373277	0.0659117
PICALM	-0.959524	9.08103	0.00011242	0.0187281
NICN1	-0.959509	7.00247	0.00020545	0.0213157
ID3	-0.959476	6.96987	0.000315599	0.0235464
2700062C07RIK	-0.958589	7.60532	0.000582403	0.0306587
ADAM23	-0.958233	4.04106	0.00137679	0.0412455
NT5DC2	-0.957506	5.26734	0.00129323	0.0401109
LTV1	-0.957471	6.64975	0.000878946	0.0345756
5430435G22RIK	-0.956783	6.47667	0.00266242	0.0559415
MIR872	-0.956392	4.27254	0.00122148	0.0393963
BCL2A1B	-0.956194	8.28019	0.000297592	0.0231832
ALG5	-0.956131	8.06465	0.000136389	0.0197908
LILRB4	-0.955833	9.90108	0.00456247	0.0721381
GM11710	-0.955093	7.5658	0.00429416	0.0698937
NCKAP1L	-0.954637	8.04254	0.000542344	0.0295589
EIF3D	-0.954492	8.47885	0.000210773	0.0213157
1500011K16RIK	-0.954191	6.85182	0.000569203	0.0304271
ATF6	-0.953534	8.21274	0.000192091	0.0208291
SC5D	-0.952362	6.79614	0.000192807	0.0208291
GM1818	-0.951843	5.3758	0.00145255	0.0422501
GTF2F2	-0.951554	6.35672	0.00217689	0.0504608
RASL2-9	-0.951216	3.18696	0.00246375	0.0537844
VAT1	-0.950488	7.09663	0.000832079	0.0340608
FOS	-0.95014	8.16959	0.00177927	0.0458418
ATP6AP1	-0.949537	8.42252	0.000213234	0.0213491
CCDC82	-0.948303	6.30004	0.00037352	0.0250691
EPSTI1	-0.947817	6.61409	0.00446478	0.0713645
RAB8B	-0.947795	7.58551	0.00053253	0.0294584
NDUFA4L2	-0.947323	5.83278	0.00128776	0.0400628
FAM76A	-0.94518	5.63068	0.00103715	0.036837
CYB5R1	-0.944717	6.36548	0.001331	0.0407478
RBM7	-0.943944	8.10693	0.000163094	0.0204411
TRP53INP1	-0.943741	7.46336	0.00403874	0.0681283
EPS8	-0.943373	5.80575	0.00014917	0.0201984
SNORA52	-0.943227	7.42274	0.000836034	0.0341101
DUSP1	-0.942836	9.16547	0.000504326	0.0286807
FPR1	-0.942758	7.11378	0.0040167	0.068066
ZFAND5	-0.942602	10.0432	0.000145525	0.0199688
GM11508	-0.941361	7.18633	0.000735807	0.0328475
RAB5C	-0.940804	7.03383	0.000339004	0.024289
TMEM14C	-0.938196	7.02559	0.000811269	0.0338344
OSTC	-0.938046	7.23651	0.00452251	0.0718018
HSD17B11	-0.937863	6.51986	0.00296816	0.0592034
GM25561	-0.937611	2.71561	0.00599374	0.0826141
SMIM14	-0.936695	7.12755	0.000230716	0.0219329
TWF1	-0.935761	8.95388	0.000215954	0.0215018
PLEKHM1	-0.935505	6.31239	0.000581739	0.0306587
H2-OA	-0.934739	4.98564	0.0143478	0.122809
CRIPT	-0.934282	8.10556	0.000531429	0.0294584
CYP26B1	-0.933441	5.04065	0.000320587	0.0235464
RNU73B	-0.933296	5.58246	0.00101189	0.0364624
ARHGEF6	-0.933292	5.55782	0.00627586	0.0842731
ALOX5AP	-0.932777	9.06031	0.00448189	0.0714267
C5AR1	-0.932383	6.29724	0.00457073	0.0721676
SCAMP3	-0.93159	6.999	0.00036315	0.0250272
RAP2C	-0.931587	8.37393	0.000881302	0.0345756
PPP1CA	-0.931314	8.87418	0.000206137	0.0213157
TNS1	-0.930221	6.34844	0.00104546	0.036837
EIF5A2	-0.930073	5.09764	0.0133327	0.118475
GM17655	-0.929558	3.49074	0.0015558	0.0436717
MIR3066	-0.929253	3.51828	0.0322983	0.180698
PCGF6	-0.929006	6.01717	0.000936645	0.0353696
GM12508	-0.928918	6.04935	0.0032403	0.0617106
NLRP3	-0.928828	5.73547	0.00128616	0.0400628
COX11	-0.927124	5.09643	0.000872119	0.0345756
GSR	-0.924547	8.33661	0.000705206	0.0323521
SIAH1A	-0.924053	7.84326	0.000298121	0.0231832
MYLIP	-0.923738	5.45057	0.00123295	0.0394353
RHBDD2	-0.922997	8.28037	0.00337291	0.0628323
GNB2L1	-0.921762	10.8012	0.000366495	0.0250691
MASP1	-0.920914	4.9084	0.000379485	0.025261
CCL4	-0.920584	7.44993	0.0199272	0.14275
MR1	-0.920409	5.92986	0.000245081	0.0220655
MAD2L2	-0.920186	6.50174	0.00135566	0.0409724
TREM2	-0.918726	6.95928	0.00566843	0.0805788
GM16312	-0.918528	4.61598	0.000373279	0.0250691
B3GALNT1	-0.918082	4.6448	0.000143243	0.0199688
SMIM7	-0.917112	6.92175	0.000276122	0.022676
TFEC	-0.917001	6.28091	0.000971452	0.0360052
BCL2A1C	-0.916319	4.33423	0.00433409	0.0701976
N-R5S54	-0.915516	4.95922	0.00197605	0.0483435
PTRH2	-0.914703	5.95759	0.00166757	0.0445705
BCL10	-0.914016	6.18986	0.00128768	0.0400628
FOXQ1	-0.913856	7.00266	0.00211001	0.0496236
CD180	-0.91376	6.40128	0.0055247	0.0794487
9330133O14RIK	-0.913323	5.47405	0.00417082	0.0694466
GLTP	-0.913201	7.76817	0.00102351	0.0366422
CCS	-0.912259	6.78363	0.00016176	0.0204411
RRAGA	-0.912041	7.20288	0.00218222	0.0505001
GM13157	-0.911606	5.96957	0.00038748	0.0254487
LEPROT	-0.911304	7.38749	0.000486493	0.0283207
THUMPD1	-0.911304	6.48203	0.00133657	0.0407521
CACNA1D	-0.911258	4.77066	0.00333408	0.0624494
RPL23	-0.91092	6.05327	0.000902868	0.0349075
HCST	-0.910901	6.87502	0.00347349	0.0639309
ETS2	-0.910666	8.431	0.000318516	0.0235464
SYNGR2	-0.91037	8.95251	0.000219958	0.0215314
SH3GLB1	-0.909408	9.01407	0.000194507	0.0208291
GM24282	-0.908946	5.19777	0.00394208	0.0676815
RND3	-0.908036	7.98314	0.000230872	0.0219329
LRRC41	-0.906653	6.04266	0.000191203	0.0208291
BTG2	-0.906543	8.95804	0.00426968	0.0697968
MERTK	-0.903258	7.16644	0.000428388	0.0266007
FNIP2	-0.902567	6.2302	0.00065136	0.0317273
LRP12	-0.902423	4.81935	0.011305	0.109542
PDGFC	-0.902311	7.18349	0.000194019	0.0208291
SWAP70	-0.90224	5.57315	0.00264809	0.0557878
GM8894//MYL6	-0.901408	6.56873	0.00747871	0.0914639
RPL29	-0.900267	6.6397	0.00621566	0.0839671
PTBP3	-0.900229	8.67351	0.000885305	0.0346645
SGPP1	-0.900182	7.2612	0.000315893	0.0235464
MS4A6C	-0.89864	7.10053	0.00771545	0.0923889
RPP30	-0.895737	6.50243	0.000704718	0.0323521
MIF	-0.894485	12.1598	0.000287907	0.0228078
FAM168A	-0.893691	8.28212	0.000920799	0.0353341
EIF1AD	-0.892352	6.05119	0.0019487	0.0479946
CYBA	-0.891835	7.87099	0.010776	0.107062
DNAJC8	-0.891591	6.99996	0.000192784	0.0208291
GM22481	-0.890848	2.3962	0.00293107	0.0588069
CLEC4E	-0.890821	6.20038	0.014942	0.125284
RBM22	-0.890387	7.33761	0.000248346	0.0221386
GM24480	-0.890371	2.85296	0.106194	0.32485
ATP5G2	-0.889977	10.669	0.00083221	0.0340608
SLC35F6	-0.889382	6.37958	0.00034342	0.0243636
SLC25A51	-0.88876	6.54507	0.000833705	0.0340766
GSTA3	-0.887921	5.88737	0.00640169	0.0847876
SAR1B	-0.887716	7.69431	0.000169583	0.020564
NFKBID	-0.887488	4.25031	0.00169375	0.0447994
HSD17B7	-0.886618	3.68446	0.00017771	0.0205795
P2RY10	-0.886571	3.40762	0.00750165	0.0914639
MAPK1IP1L	-0.885733	8.04157	0.00125355	0.0396336
CRIP2	-0.885685	7.60228	0.000218639	0.0215314
P2RY12	-0.88537	5.88749	0.0213813	0.147472
GABRE	-0.884118	5.17221	0.00119326	0.0389897
SEC24D	-0.883557	5.77402	0.00917097	0.0995609
ORC2	-0.882564	5.76643	0.000179633	0.0205795
TBP	-0.882055	6.74232	0.000323278	0.0235464
MS4A6D	-0.879557	7.47625	0.00486899	0.0744568
GP49A	-0.878556	8.15963	0.00592226	0.0822393
NFATC1	-0.878045	5.85291	0.00123156	0.0394353
EIF1	-0.877607	10.5398	0.000435748	0.0267872
OLFR402	-0.87676	2.58554	0.0866162	0.294635
MYADM	-0.876293	6.68546	0.00454131	0.0719412
GM22334	-0.8759	4.51395	0.00999507	0.103578
EEPD1	-0.875598	4.469	0.00276358	0.056853
OSBPL8	-0.875544	7.29129	0.00622508	0.0839671
TYROBP	-0.875287	9.97102	0.000374565	0.0250828
PGAM1	-0.87492	6.85346	0.000251916	0.0221386
GM6505	-0.87402	6.02494	0.000381361	0.025261
EMP1	-0.873821	6.76095	0.0135171	0.11926
TMEM220	-0.873141	5.03834	0.000409401	0.0259995
MIRLET7C-1	-0.872379	3.64976	0.00106561	0.0371359
OGFRL1	-0.872206	5.58926	0.00113164	0.0382513
TMEM106A	-0.871761	7.46988	0.0126594	0.115617
ADRB2	-0.871544	6.16771	0.000836745	0.0341101
SLC3A2	-0.870755	8.52812	0.000879675	0.0345756
CYBB	-0.870753	8.61114	0.000714402	0.0325901
STFA2L1	-0.870652	5.43793	0.0150205	0.125395
MLX	-0.869923	6.00796	0.00168458	0.0447994
FMO2	-0.869734	3.71672	0.00128286	0.0400628
RPS3	-0.869582	9.83998	0.000656121	0.031766
2510046G10RIK	-0.868794	3.86824	0.0023167	0.0521673
NAGA	-0.867719	7.40116	0.000403082	0.0257579
RBMX2	-0.867218	5.52907	0.00267573	0.0560927
RAET1E	-0.866336	5.70547	0.00206527	0.0490954
ATP6V1G1	-0.866182	8.83464	0.000263066	0.022429
SNORD72	-0.865965	6.80213	0.00439043	0.0707278
2310039H08RIK	-0.865887	7.22526	0.000536138	0.0294584
GM24853	-0.865473	6.91149	0.000423885	0.026556
IFT46	-0.865403	6.65051	0.0003916	0.025477
ARL14EP	-0.864884	5.9728	0.000446306	0.0271634
N-R5S14	-0.864814	2.28343	0.0011709	0.0385807
LOC102640313	-0.864654	5.67826	0.000944288	0.035439
SLC6A6	-0.864536	8.64532	0.000278499	0.022676
ADAP2	-0.864275	6.95929	0.0027847	0.0571003
GM8399	-0.863098	8.01057	0.000221002	0.0215649
RGS18	-0.862725	3.23698	0.00534223	0.0779498
EMC7	-0.86267	7.96832	0.00038227	0.025261
GM14295	-0.861796	7.08875	0.00267717	0.0560927
TNFAIP1	-0.861621	6.33333	0.00104848	0.036837
CCR1	-0.861594	6.56169	0.00286757	0.0579872
FAM102B	-0.860951	5.84432	0.0040152	0.068066
ATP6V0C	-0.860866	8.72726	0.0240254	0.155861
RPL39	-0.860781	4.87289	0.00183385	0.046389
GM25982	-0.859288	4.26686	0.0100026	0.103578
GM20406	-0.856989	5.26688	0.00162848	0.0442569
MEX3D	-0.856409	5.73108	0.000394177	0.025507
PDE7B	-0.855239	5.29153	0.0341485	0.18613
LOC102639543	-0.854939	4.21105	0.174707	0.417395
GM8973	-0.854803	7.4429	0.00180073	0.0460506
GATAD1	-0.854585	7.09372	0.000283293	0.022676
GM22456	-0.854487	3.71802	0.0167518	0.131116
GEMIN2	-0.853783	4.57384	0.0117932	0.11181
ASNA1	-0.853115	7.04788	0.00334893	0.0624992
GM24044	-0.853104	5.0794	0.00189958	0.0472773
KLF6	-0.852706	7.14533	0.000537582	0.0294584
POP4	-0.852343	6.35032	0.000606974	0.0311462
RAB11FIP5	-0.852004	7.3853	0.000691759	0.0321951
ZYX	-0.851887	8.3521	0.000269156	0.0225426
NABP2	-0.851638	6.70462	0.000638849	0.0314739
RPL27-PS1	-0.851264	7.42715	0.00344663	0.063727
GM23375	-0.850228	5.91452	0.00106562	0.0371359
MIRLET7E	-0.849526	4.7989	0.0375027	0.19431
PTRHD1	-0.849449	5.40773	0.0110397	0.108055
TIMM9	-0.848729	5.66668	0.00159066	0.0439178
CHML	-0.848187	4.80833	0.00558739	0.0799952
TLR5	-0.848111	5.1022	0.00164921	0.0443497
BC005764	-0.848089	4.86226	0.00643077	0.0849099
NRP1	-0.847511	6.90006	0.00379495	0.0664268
CD44	-0.847493	6.96589	0.00121145	0.0391551
MOCS2	-0.847438	7.2946	0.000249972	0.0221386
GM23202	-0.847365	3.43699	0.00714956	0.0894773
SPP1	-0.847149	7.1979	0.0413506	0.203979
GM13068	-0.846392	3.81896	0.000444077	0.0271342
POLR2D	-0.846353	6.09589	0.00113551	0.0382513
DAB2	-0.846019	8.54275	0.00283823	0.057602
CRYZ	-0.845937	5.71585	0.00373972	0.0659117
FCGR1	-0.845812	7.29296	0.00647052	0.0851569
SNHG1	-0.84552	8.56306	0.000655434	0.031766
USP22	-0.845374	7.30414	0.000887805	0.0346841
UBE2A	-0.845177	6.31743	0.00297964	0.0593553
GM25886	-0.84514	3.0905	0.00386735	0.0671207
RPS2-PS6	-0.844742	8.17178	0.00210541	0.0496236
ANGPTL4	-0.844614	4.8629	0.000537441	0.0294584
PLEK	-0.844369	8.18873	0.000890391	0.0346841
CD86	-0.84426	6.06075	0.00933076	0.100315
USF2	-0.844178	6.39285	0.000369266	0.0250691
GM15247	-0.843657	6.51493	0.00157465	0.0438407
GHITM	-0.843278	8.19891	0.000976975	0.0360322
RPS15A-PS5	-0.842953	8.77851	0.000848865	0.0344216
LSM4	-0.842364	6.98951	0.000856459	0.0345374
ANGPTL6	-0.841843	5.74604	0.00133776	0.0407521
SEC13	-0.841579	6.85431	0.000450469	0.0271634
GM26049	-0.841458	5.46124	0.0295027	0.172827
CTSA	-0.840987	8.81312	0.000879815	0.0345756
RPS10	-0.840949	7.35969	0.000249388	0.0221386
OSBPL2	-0.840814	6.7391	0.00052782	0.0294331
MTRR	-0.840805	6.05366	0.000942713	0.035439
MAPK6	-0.840531	5.74395	0.0012012	0.0390289
ERH	-0.840432	6.54518	0.00106296	0.0371359
GYG	-0.840168	7.62104	0.00128227	0.0400628
ARG2	-0.838585	4.59918	0.00644589	0.0850332
SNAPIN	-0.836566	7.09844	0.000393707	0.025507
THOC6	-0.836398	5.82706	0.00106452	0.0371359
OSGIN2	-0.836396	5.46548	0.00132046	0.0405464
4833418N02RIK	-0.836386	4.26791	0.00409853	0.0686987
MGL2	-0.836347	4.77051	0.0156294	0.127217
ARL11	-0.835906	5.50996	0.000620474	0.0312398
GM3200	-0.835744	9.89785	0.000401832	0.0257579
AI506816	-0.835704	4.25266	0.00103969	0.036837
ACTR10	-0.835546	6.68813	0.000976529	0.0360322
NCOA4	-0.835464	7.44961	0.000241847	0.0219457
PTAFR	-0.835427	6.99706	0.00461852	0.0724189
STAB1	-0.835347	6.80663	0.0161227	0.128632
TTC1	-0.833747	7.93981	0.00049721	0.0285126
SULT1A1	-0.833452	5.34159	0.0046839	0.0729498
WBP2	-0.833164	7.20548	0.000300013	0.0232279
FETUB	-0.832613	8.27569	0.00063861	0.0314739
IARS	-0.832019	7.20912	0.00129175	0.0401055
GM10293	-0.831994	7.40527	0.0016358	0.0443383
MME	-0.831502	5.89028	0.00254508	0.0545137
NUPL1	-0.831026	7.1257	0.000537664	0.0294584
HCCS	-0.830942	6.36356	0.00637038	0.0847723
MED10	-0.830235	6.84019	0.00040227	0.0257579
PLAUR	-0.830067	7.89031	0.0114503	0.110241
WIPI1	-0.829637	6.03887	0.00116812	0.0385807
TTC39B	-0.829542	6.13333	0.00117109	0.0385807
GM17056	-0.828207	4.40731	0.0120452	0.112999
CBR2	-0.82742	6.92032	0.136096	0.368541
PLEKHO2	-0.826916	7.06496	0.00372165	0.0659117
BC030336	-0.826054	6.75258	0.00151281	0.0431527
DHRS1	-0.824524	6.61483	0.000670205	0.0319381
GARS	-0.824418	8.31137	0.000804607	0.0337124
C030034I22RIK	-0.824408	4.53762	0.000616274	0.0312398
RSL1D1	-0.823959	8.23367	0.000796729	0.0336851
C920009B18RIK	-0.823944	4.99984	0.00551309	0.0794487
PALMD	-0.823828	5.17795	0.00167347	0.0446628
RPS8-PS1	-0.82368	10.2035	0.000372753	0.0250691
SLC38A2	-0.823606	8.7524	0.000372254	0.0250691
IL15	-0.823512	5.77961	0.00106756	0.0371616
GM26446	-0.823406	2.97651	0.0546712	0.234076
APIP	-0.823129	6.18364	0.00191744	0.0476061
POF1B	-0.821895	5.97145	0.000449693	0.0271634
CYSLTR1	-0.820734	6.47051	0.0130589	0.1174
EPHX1	-0.820528	7.21863	0.000478569	0.0281796
TIMM8A1	-0.820384	6.23534	0.000375781	0.0251095
EDN1	-0.819017	5.19587	0.00464663	0.0727578
GGPS1	-0.818729	7.57262	0.000863405	0.0345374
NUP62-IL4I1	-0.818121	5.1749	0.00299683	0.0594891
SNORD38A	-0.816787	4.95693	0.0186188	0.138233
GM22956	-0.816433	4.49785	0.157664	0.397399
EIF3L	-0.816341	8.95794	0.00058306	0.0306587
RSU1	-0.816253	8.57114	0.000943138	0.035439
GM22215	-0.816111	5.16803	0.0573141	0.239032
COX7A2L	-0.816069	7.11013	0.000354105	0.0247366
SNX18	-0.816018	6.82975	0.00140488	0.04141
TM2D2	-0.815678	6.17862	0.00582892	0.0815171
JUP	-0.815125	7.24094	0.00051624	0.029115
TALDO1	-0.814729	8.02697	0.00283915	0.057602
ACTG-PS1	-0.814696	8.0415	0.000827302	0.0340608
GLRX	-0.813611	5.94925	0.00803227	0.0938462
GM24507	-0.813074	5.00467	0.000739672	0.0328545
SNORA31	-0.813	8.08508	0.000652363	0.0317273
H13	-0.812398	7.12907	0.000504957	0.0286807
EIF2S3X	-0.81239	4.34913	0.00256326	0.0546535
PDCD2L	-0.812199	6.25362	0.00176956	0.0458418
ATRAID	-0.811733	7.64893	0.0011165	0.0381265
NR4A3	-0.811566	4.8867	0.00345152	0.0637556
MRPL17	-0.811517	7.25036	0.000866686	0.0345374
GRPEL1	-0.811491	6.77621	0.000768597	0.03325
GM3837//PDCD5	-0.811403	3.80852	0.0015411	0.0435374
GM11517	-0.810792	4.95778	0.0199426	0.142818
ARSG	-0.810697	4.68365	0.00244619	0.0536294
LRRC8B	-0.810399	5.67386	0.00197498	0.0483435
1700017B05RIK	-0.810233	7.76273	0.000351384	0.024671
LOC102642071	-0.810116	9.32283	0.00053399	0.0294584
TRIM23	-0.810068	6.70105	0.000690092	0.0321951
CPEB2	-0.808215	5.9436	0.00602816	0.0828286
YIF1B	-0.808106	6.94296	0.000774925	0.0332846
CABP4	-0.807945	4.90894	0.000843859	0.0343091
TXNRD1	-0.807869	7.1695	0.00563702	0.0805136
CNPPD1	-0.807694	6.83966	0.000549861	0.0297554
CARS	-0.806512	6.07978	0.00684208	0.0873658
2010012O05RIK	-0.806118	7.30045	0.000805471	0.0337124
CXCL1	-0.806007	5.79548	0.0109541	0.107755
KATNBL1	-0.805894	6.93191	0.000637236	0.0314739
CCDC47	-0.805497	7.40984	0.000764275	0.03325
BNIP2	-0.805143	8.61824	0.000403989	0.0257622
PGD	-0.804715	8.17133	0.000622011	0.0312398
PSMD8	-0.80442	9.02667	0.00339393	0.0631473
QPCTL	-0.803501	4.51491	0.000686357	0.0321951
GM24244	-0.803237	4.06385	0.0165918	0.130297
MPV17L2	-0.803105	7.32375	0.00163272	0.0443329
GM26561	-0.802793	5.87908	0.000869648	0.0345756
ABHD5	-0.802601	5.85344	0.00159323	0.0439178
PIK3CB	-0.80234	5.92699	0.00442889	0.0710583
EIF4A1	-0.801666	8.47675	0.000457857	0.0273452
RPL36-PS3	-0.80144	10.0095	0.000644141	0.0315512
MED28	-0.801384	6.25731	0.000733073	0.0328475
MMGT1	-0.800821	5.63259	0.000860047	0.0345374
RAB11B	-0.800362	7.52168	0.00124198	0.0395251
COX10	-0.80026	5.61181	0.00579954	0.0814347
C920006O11RIK	-0.799893	5.34407	0.000806148	0.0337124
MFSD7B	-0.799512	5.76145	0.00309691	0.0606482
TLR9	-0.799361	5.35534	0.00469799	0.0729498
HDAC1	-0.799252	7.2484	0.000917878	0.0353102
NFATC2IP	-0.798868	4.35056	0.00119628	0.0389897
MMP19	-0.798811	5.7189	0.00287567	0.0580746
4833419F23RIK	-0.79875	4.68011	0.0047335	0.0732978
ZFP119B	-0.798015	4.45351	0.00108258	0.0373459
RPS19	-0.797336	10.2373	0.00112822	0.0382343
4930539J05RIK	-0.797304	5.35946	0.000508087	0.0287607
DPP4	-0.796457	4.49092	0.0170767	0.132313
ZFP382	-0.795914	4.37828	0.0145029	0.123449
U2AF1	-0.795685	7.46177	0.000804017	0.0337124
TSPAN13	-0.795674	5.84635	0.00344451	0.063727
CTLA2B	-0.795534	6.06027	0.0342065	0.186221
PLIN2	-0.79527	8.11495	0.00193721	0.0479036
RAB1	-0.794952	9.96024	0.000422507	0.026556
ZFP385A	-0.794387	6.23365	0.00658035	0.085995
GPRC5A	-0.794375	5.24978	0.00501809	0.0758617
PMP22	-0.794242	6.73526	0.00068768	0.0321951
ZFP930	-0.794068	5.10056	0.00666908	0.0865656
SBDS	-0.792972	8.22379	0.000805997	0.0337124
VPS37C	-0.792473	6.91934	0.00101163	0.0364624
NPTN	-0.792291	8.09497	0.000848227	0.0344216
6820431F20RIK	-0.79171	9.14305	0.000383093	0.025261
SGSH	-0.790791	6.02675	0.00158037	0.0438807
MAP2K3	-0.790753	7.05708	0.000592786	0.0308842
DERL2	-0.790679	5.8259	0.000438461	0.0268466
PPP1R15A	-0.790403	6.49376	0.00409908	0.0686987
CEP170	-0.790185	7.01488	0.000485403	0.0283109
LBP	-0.789584	6.94403	0.0164606	0.13003
HIATL1	-0.789116	6.32321	0.0015608	0.0437722
ELK3	-0.78886	5.96497	0.0131775	0.117796
ALYREF	-0.788806	4.95834	0.00353229	0.0643922
GM5619	-0.788703	6.75405	0.0110422	0.108055
MKRN2	-0.788415	7.33514	0.00235072	0.0525102
GDA	-0.7874	8.67191	0.00249087	0.0539548
SNHG12	-0.785991	7.13008	0.000932434	0.0353696
PRNP	-0.785942	5.76849	0.000923919	0.0353655
CCDC86	-0.785878	5.9444	0.000920014	0.0353341
SGMS2	-0.785139	5.83164	0.00539443	0.0784665
NECAP2	-0.784904	7.07271	0.00303208	0.0598203
ZNRD1	-0.784606	6.18213	0.00137966	0.0412455
MIR708	-0.784416	3.12408	0.161102	0.401943
BMP2	-0.78438	4.56527	0.00637541	0.0847723
GM7429//GM6570//GM6109//GM5481//RPL30	-0.784272	4.75623	0.0018534	0.0464666
CCR5	-0.784243	7.04882	0.0229286	0.15271
MIR669A-2	-0.783943	4.83482	0.0382506	0.196152
GBA	-0.783568	8.00587	0.00279426	0.0572199
SQSTM1	-0.783431	8.98838	0.00147217	0.0424905
GM22843	-0.783147	3.32178	0.174151	0.416922
ANXA1	-0.783103	9.52873	0.00220282	0.0505876
RPS7	-0.781892	5.7415	0.00310871	0.0606687
ASNSD1	-0.781629	6.6639	0.000899336	0.0349026
EIF5	-0.781429	8.36645	0.000401841	0.0257579
CD200R1	-0.781368	5.04519	0.0108026	0.107144
GM10036	-0.78113	10.3585	0.000638511	0.0314739
TRAM2	-0.780573	6.07456	0.00794984	0.0935921
EXTL2	-0.779934	5.29984	0.000614767	0.0312398
CINP	-0.77981	6.12097	0.0027229	0.0564354
CITED2	-0.77976	8.80061	0.00375988	0.0660385
LACTB2	-0.779568	6.5299	0.00254682	0.0545137
CAPZA1	-0.778876	8.68068	0.00116283	0.0385438
ZFP566	-0.778523	4.96594	0.00469185	0.0729498
NUDT21	-0.778064	7.55382	0.000929957	0.0353696
PRAF2	-0.777768	6.85257	0.00164125	0.0443445
CYP4V3	-0.777227	5.84967	0.003059	0.0601563
MAPRE2	-0.776993	5.22982	0.00122993	0.0394353
LPXN	-0.776089	5.77603	0.0252196	0.159468
EMD	-0.775983	7.14883	0.000801456	0.0337124
XBP1	-0.775892	7.62549	0.00113878	0.0382513
ZFP868	-0.775672	4.57901	0.00104865	0.036837
N4BP2L1	-0.775485	5.60699	0.0103006	0.104907
GM24299	-0.775224	7.33125	0.00263058	0.0554949
BRIX1	-0.774879	7.55659	0.00119873	0.0389897
VNN1	-0.774705	4.29889	0.0180883	0.1364
GATM	-0.774237	5.39896	0.00433345	0.0701976
HID1	-0.77378	6.85545	0.00223518	0.0511456
1700064E03RIK	-0.773085	5.48065	0.000861351	0.0345374
TMEM242	-0.772942	7.14089	0.000767198	0.03325
TOMM22	-0.772791	7.72957	0.000859219	0.0345374
TBC1D7	-0.772749	5.38763	0.00282188	0.0575174
NPC1	-0.772591	7.92141	0.00860977	0.0965639
GM22094	-0.772375	2.80179	0.0026725	0.0560715
GM20405	-0.77199	6.69887	0.00123171	0.0394353
CIRH1A	-0.771567	6.33241	0.000745112	0.0329203
GM7904	-0.770457	3.38409	0.0376027	0.194451
SNX2	-0.77042	8.74063	0.0027081	0.0563566
GM26327	-0.770371	3.01547	0.00133074	0.0407478
NDUFS5	-0.770026	5.9079	0.00198446	0.0483714
GM22935	-0.769832	4.12189	0.000831171	0.0340608
CLEC10A	-0.769824	4.51993	0.002165	0.0503371
PQLC3	-0.769473	7.17957	0.00228154	0.0515931
GM22620	-0.769117	6.76942	0.000604324	0.031062
B930041F14RIK	-0.768044	5.07548	0.00394535	0.0676815
GJA1	-0.767593	8.16305	0.00163826	0.0443445
GM23169	-0.767511	2.69372	0.0635342	0.252437
COPS5	-0.767467	8.38586	0.00100307	0.0363829
GDE1	-0.767374	6.85356	0.00169082	0.0447994
NHP2L1	-0.76716	9.21566	0.000717694	0.0325901
USP12	-0.767122	7.95495	0.00169508	0.0447994
PTPN22	-0.767067	5.52531	0.00328503	0.0619459
CRY2	-0.766814	5.28107	0.00123053	0.0394353
LCP1	-0.766483	8.17349	0.00566879	0.0805788
HEBP1	-0.7662	5.60207	0.000527799	0.0294331
5430416N02RIK	-0.765886	6.651	0.00667938	0.0866262
CD151	-0.765141	8.95351	0.000907862	0.0350565
PPIC	-0.765033	5.04991	0.00228448	0.0515931
PHXR1	-0.76489	6.70638	0.0147739	0.124712
GM23172	-0.764605	2.82585	0.0148062	0.124803
GM25206	-0.764594	3.69817	0.0847296	0.291886
EIF3G	-0.764266	8.66465	0.000792819	0.0335659
MRPL16	-0.764066	7.02017	0.00401912	0.068066
PTCH1	-0.763933	5.84501	0.000630671	0.0314609
PDCD6	-0.763426	8.1818	0.000484001	0.0282828
TGFB1	-0.762914	7.19358	0.0046116	0.0724189
RBPSUH-RS3	-0.762849	8.22538	0.00283841	0.057602
GM26004	-0.762559	4.9815	0.0603048	0.245671
GM24714	-0.762511	3.69266	0.0059817	0.0825998
MIR687	-0.762458	2.51757	0.00708109	0.0889099
RNF150	-0.762169	5.09517	0.0075325	0.0916262
EYA4	-0.761734	4.4079	0.00621787	0.0839671
LOC102643284	-0.76163	6.78771	0.0080166	0.0938462
DYNLT3	-0.761621	7.56739	0.000768677	0.03325
GM5471//EIF1	-0.761348	6.91419	0.00059122	0.0308842
PSENEN	-0.761176	8.21557	0.00246173	0.0537784
SCO1	-0.761176	5.4333	0.00169104	0.0447994
ABCC3	-0.760855	6.44959	0.0137774	0.120545
PLOD1	-0.760784	5.72073	0.000990583	0.0360972
BLZF1	-0.760771	5.03746	0.00194533	0.0479793
RPN2	-0.76069	7.72943	0.000763156	0.03325
RPL15	-0.760147	10.7486	0.00133467	0.0407521
VPS29	-0.759481	7.4836	0.0020595	0.0489961
SLC6A8	-0.759364	6.2606	0.000771031	0.03325
CIAPIN1	-0.759063	4.79379	0.00107797	0.0373459
PSMB4	-0.758677	9.28338	0.00133621	0.0407521
RAP2B	-0.758672	6.01048	0.00127443	0.0400252
SMIM13	-0.758628	5.64338	0.0202295	0.144161
CLCN5	-0.758373	5.94025	0.00262144	0.0553401
TMEM5	-0.758317	6.35893	0.000644656	0.0315512
CDKN2AIPNL	-0.75803	6.79462	0.00180374	0.0460506
FLI1	-0.757976	7.07174	0.00825077	0.0949669
EIF3H	-0.757563	10.3023	0.00104313	0.036837
SOAT2	-0.757071	5.34296	0.00145985	0.0422519
RPS4X	-0.75689	10.5139	0.000630246	0.0314609
LAS1L	-0.756541	6.35223	0.000727412	0.0328318
LFNG	-0.756474	6.8566	0.0057774	0.0813467
PIP4K2A	-0.756421	7.24561	0.00251672	0.0542091
EIF2AK1	-0.755937	6.76746	0.00062627	0.0314024
MDH2	-0.755679	9.40223	0.000965427	0.0358819
CLN8	-0.755436	4.93604	0.00448634	0.0714267
SAP30BP	-0.755052	5.91455	0.00252037	0.0542425
GM26609	-0.755014	3.82325	0.00506196	0.0760086
NME4	-0.754776	5.38339	0.0203332	0.144376
GM26802	-0.754701	4.21627	0.0333068	0.183734
BCL2A1D	-0.754488	9.47834	0.000610333	0.0312143
NPAT	-0.754381	6.1938	0.000699993	0.0323521
PARM1	-0.754079	7.38504	0.0243402	0.156543
NHP2	-0.754071	6.48425	0.00803348	0.0938462
UQCRQ	-0.75402	8.74048	0.000929111	0.0353696
LRRC8C	-0.753817	6.87132	0.00151461	0.0431527
TGFB2	-0.753641	6.23213	0.000600908	0.0309901
MED11	-0.753637	5.74253	0.000754291	0.0330737
BUB3	-0.753358	7.30621	0.000598379	0.0309116
TNFAIP8L2	-0.753166	5.7893	0.0105054	0.10594
TOP3A	-0.752804	5.42157	0.00282861	0.0575738
CYP3A13	-0.752703	4.29227	0.00761215	0.0921155
DMXL2	-0.752427	5.49207	0.00139164	0.0413033
MAP3K6	-0.752389	4.61383	0.00076688	0.03325
ATP8B4	-0.752153	5.31099	0.0116903	0.111412
FAM188A	-0.751927	6.68806	0.00142015	0.0416121
CAR13	-0.751829	5.17028	0.0196213	0.141785
SEP15	-0.751269	8.45028	0.00240525	0.0532179
GM4285	-0.750736	5.76736	0.00908598	0.0989287
RCBTB2	-0.750543	6.08462	0.010683	0.106723
TIMP3	-0.75026	9.02252	0.00065968	0.0317815
ALG11	-0.750098	6.8901	0.000891448	0.0346841
FABP7	-0.749987	5.9052	0.00845217	0.0959005
NR1D2	-0.749939	6.89785	0.00224137	0.0511456
C330006A16RIK	-0.749715	3.99386	0.00839325	0.0955848
SIGLEC1	-0.749666	7.01535	0.0431223	0.20811
1810011O10RIK	-0.749173	6.68404	0.0090071	0.0984535
RANBP9	-0.748866	7.94201	0.000979715	0.0360322
ATP5B	-0.748236	9.96268	0.00058115	0.0306587
SCAF11	-0.748093	8.74879	0.00054239	0.0295589
HMGN5	-0.747945	5.5092	0.00454299	0.0719412
NRBP1	-0.747621	8.79827	0.000535091	0.0294584
GPR171	-0.747523	6.8654	0.0073807	0.0908169
TMEM63A	-0.747342	7.10996	0.00180535	0.0460506
1110059G10RIK	-0.747242	6.50792	0.00191986	0.0476277
TBC1D20	-0.747199	7.54759	0.000791284	0.0335659
TMEM123	-0.746876	7.65095	0.00257302	0.0547271
APOE	-0.74682	6.87891	0.0344584	0.186798
RAD9A	-0.746536	6.21627	0.00102398	0.0366422
UFL1	-0.74636	7.07027	0.00119756	0.0389897
GM22351	-0.746227	8.90513	0.000917673	0.0353102
PHF5A	-0.745964	7.7263	0.000878654	0.0345756
TRPT1	-0.745932	5.33515	0.00175895	0.0457789
HIST1H2BK	-0.745637	4.60534	0.00165352	0.0444269
CLEC5A	-0.74464	4.72372	0.0195152	0.141205
GM17300	-0.74457	6.1408	0.00348183	0.0639589
PEBP1	-0.744465	5.20204	0.000777701	0.0333392
VKORC1L1	-0.744124	7.03966	0.00223996	0.0511456
GM22455	-0.744092	4.02762	0.0385565	0.196958
AFF2	-0.743814	5.2025	0.0124633	0.115106
ERP29	-0.743689	7.01145	0.00198182	0.0483455
BAP1	-0.743107	5.94638	0.0013466	0.0408594
GM25464	-0.743035	3.45815	0.023007	0.152901
LIN7C	-0.743004	9.03081	0.000876498	0.0345756
CLEC4B1	-0.742797	3.62941	0.0088575	0.0976868
TNFSF14	-0.741946	3.58894	0.00468936	0.0729498
TMED7	-0.741667	8.46757	0.000741532	0.0328896
WDR91	-0.741651	5.5271	0.00749991	0.0914639
CORO1C	-0.741519	7.02561	0.00305561	0.0601282
ETV3	-0.741024	6.39159	0.000939989	0.0354103
TRIAP1	-0.740961	6.6493	0.00640592	0.0847876
FBXO22	-0.740892	6.32639	0.00228255	0.0515931
SNORA7A	-0.740708	5.78704	0.00396177	0.0678023
ZSWIM6	-0.740699	6.8218	0.0076382	0.0921669
TXNIP	-0.740081	10.1033	0.00145486	0.0422501
REL	-0.74005	7.00322	0.00539669	0.0784665
GM14023	-0.739924	4.77989	0.00197394	0.0483435
WDR75	-0.73934	6.83847	0.00503582	0.0759013
IFRD1	-0.739297	7.21057	0.0192325	0.140267
TGFBI	-0.738775	8.35565	0.00952012	0.101063
SPIRE1	-0.738439	5.17558	0.00700789	0.0884734
TANK	-0.738186	5.56203	0.00614944	0.0835814
DCLRE1B	-0.737733	4.90926	0.00458083	0.0722337
SAT1	-0.737593	8.65394	0.0034838	0.0639589
RFXAP	-0.737581	5.08435	0.00131628	0.0404968
GM25054	-0.737414	3.02917	0.24542	0.49661
RLIM	-0.737357	8.36418	0.000692356	0.0321951
TMEM184B	-0.737116	7.00889	0.00248132	0.0538617
THEM4	-0.736731	4.1448	0.00106983	0.0371982
RPL21-PS4	-0.736366	4.78001	0.00738784	0.0908534
RFK	-0.73547	7.39286	0.00269234	0.0562949
LBH	-0.735462	10.2171	0.00564957	0.0805788
FAM162A	-0.735197	8.77065	0.00102476	0.0366422
SCPEP1	-0.735038	8.37842	0.00311267	0.0606687
CLDN25	-0.734543	7.34762	0.00193113	0.0477915
1110004F10RIK	-0.734443	8.1903	0.000729673	0.0328374
MARS	-0.734232	6.81401	0.00150228	0.0429818
ABHD14B	-0.733949	5.61059	0.001188	0.0388877
1110007C09RIK	-0.73378	8.43889	0.00662465	0.0863143
DDIT3	-0.733237	8.1112	0.0168479	0.131365
PHF11D	-0.73317	5.01954	0.0431133	0.20811
ATP6V1E1	-0.732732	8.39489	0.00158971	0.0439178
2410006H16RIK	-0.732578	9.45519	0.00383968	0.0669142
DHRS3	-0.732403	9.67865	0.00116569	0.038568
GM24494	-0.732335	6.22848	0.0100213	0.103602
GNL3	-0.731801	7.69834	0.00272976	0.0564569
NFKBIZ	-0.731513	7.13188	0.00134645	0.0408594
FBRS	-0.731397	7.4186	0.00093014	0.0353696
NMD3	-0.730489	7.07649	0.00200562	0.0486588
COLEC12	-0.73026	4.86585	0.0135012	0.11918
TLR1	-0.73025	6.37326	0.0183581	0.137332
P4HB	-0.730215	9.56818	0.00152713	0.043319
GM25992	-0.730049	4.36779	0.0446751	0.211878
NSA2	-0.729611	8.55216	0.00155282	0.0436717
ACOT4	-0.729479	4.44317	0.0111911	0.108854
MIR466I	-0.729188	3.91591	0.00932879	0.100315
PLD4	-0.728551	7.74886	0.0492971	0.22282
MGST3	-0.726965	6.211	0.0047026	0.0729652
PHLDA1	-0.726792	7.7773	0.00970819	0.102268
KCNK13	-0.726405	4.93516	0.00791746	0.0934558
CSTB	-0.726371	8.85383	0.00525565	0.0774316
UBB	-0.725705	9.89767	0.00130537	0.0403542
ERGIC1	-0.725552	6.7496	0.00185275	0.0464666
TMEM131	-0.725509	7.75994	0.000787568	0.0335465
SNHG6	-0.725101	10.3563	0.00249932	0.0539783
CENPQ	-0.725092	4.54307	0.00427683	0.0698125
GOLT1B	-0.724315	8.46116	0.00207929	0.0492382
TBK1	-0.724138	7.16935	0.000867115	0.0345374
MIR1938	-0.723977	4.18588	0.0154263	0.126769
HES1	-0.723578	6.04245	0.0136893	0.120116
MIR5103	-0.72326	3.67072	0.0208138	0.145564
CDC42EP3	-0.723165	7.46034	0.00204963	0.0488272
PINX1	-0.72224	5.58963	0.00311413	0.0606687
TAGLN2	-0.721897	8.26156	0.00325059	0.061765
SAMD4B	-0.721684	6.73185	0.00140608	0.04141
EMR1	-0.721521	7.15725	0.00361651	0.0652352
CASK	-0.721303	6.93655	0.00111427	0.0380971
MRPL13	-0.720731	7.67461	0.00136101	0.0410938
TNFRSF12A	-0.720719	6.37048	0.0117304	0.111524
2310045N01RIK//MEF2B	-0.72059	7.63792	0.00183132	0.046389
PLAA	-0.720584	7.28215	0.00174135	0.0454468
RPS11-PS1	-0.720098	6.82502	0.00317849	0.0611701
SLC29A3	-0.719949	6.53005	0.00886956	0.0977314
GM26420	-0.719835	2.5955	0.0213055	0.147231
GBAS	-0.71976	6.82825	0.00229597	0.0518144
ECH1	-0.719571	8.2224	0.00102211	0.0366422
SHARPIN	-0.719396	7.13039	0.0024289	0.0533647
KPNA1	-0.719335	6.32689	0.00179161	0.0459673
LMAN1	-0.71929	7.62705	0.00075095	0.0330687
GM5215	-0.719262	7.07707	0.00249037	0.0539548
EIF6	-0.719056	6.70767	0.00161301	0.0440702
BC048403	-0.718979	5.61149	0.00874646	0.0971168
MIR21A	-0.718943	7.07198	0.00117277	0.0385948
TMEM214	-0.718193	7.50594	0.0042736	0.0697968
TSTA3	-0.717955	6.3741	0.00110302	0.0378225
LMO4	-0.717595	7.88686	0.00458176	0.0722337
GID4	-0.71736	7.12092	0.00127122	0.0400252
ZFP131	-0.716624	6.93428	0.00148825	0.0428318
CLEC4A3	-0.716522	7.11982	0.00829247	0.0950363
RAN	-0.716331	8.26923	0.00112489	0.0382343
TAF7	-0.716311	6.09718	0.000752783	0.0330737
PCNP	-0.715616	6.0598	0.00233562	0.0522991
OSTM1	-0.715106	5.31544	0.00364862	0.0652401
OLFR661	-0.713605	5.26077	0.00131753	0.0404968
FOXA2	-0.713208	6.62661	0.0185458	0.137994
FZD4	-0.712921	6.09672	0.00484054	0.0743175
IFITM6	-0.712698	6.55371	0.0545762	0.234047
GM24524	-0.712523	2.58957	0.00657829	0.085995
RPS16	-0.71222	11.3311	0.000686017	0.0321951
CCDC115	-0.712208	5.20887	0.00114362	0.0382913
ORMDL1	-0.712201	5.69222	0.00300988	0.05961
DOS	-0.711982	6.09772	0.00280641	0.0573541
UCK2	-0.711653	7.95335	0.00232842	0.0522991
SLC6A9	-0.711403	5.75259	0.00138796	0.0413033
HIST1H1B	-0.711327	8.989	0.02778	0.167689
SPRY2	-0.71104	6.4124	0.00141472	0.0415721
PDE2A	-0.710632	5.36841	0.0335908	0.184434
RAB24	-0.710624	7.50405	0.000804656	0.0337124
PSMC1	-0.71039	8.5227	0.000984548	0.0360322
HIST1H2AO	-0.710294	6.98934	0.00575793	0.0812588
GM24318	-0.710178	3.77955	0.000923105	0.0353655
NUBP2	-0.709957	5.21408	0.0021527	0.0502794
A430104N18RIK	-0.709652	7.27541	0.0190258	0.139503
MYO1B	-0.709336	3.85191	0.00368148	0.0656748
RNASEL	-0.709166	6.07362	0.00204429	0.0488272
MXI1	-0.709154	7.59842	0.000949972	0.0355125
ALG10B	-0.708847	7.6035	0.00192654	0.047718
MOB4	-0.708007	7.05193	0.00164734	0.0443445
SZRD1	-0.707985	6.341	0.00317916	0.0611701
PORCN	-0.707252	6.55818	0.00145581	0.0422501
CTNS	-0.706995	6.24181	0.00532032	0.0778023
PSPH	-0.706796	5.5235	0.00183522	0.046389
DUSP18	-0.706045	4.92199	0.00247513	0.0538617
TNFRSF23	-0.705468	5.36768	0.0977584	0.313973
SNHG5	-0.704995	8.6817	0.00504984	0.0759013
CLYBL	-0.704764	6.86289	0.00181233	0.0461139
ELL2	-0.704581	6.79353	0.0475693	0.218752
GPR82	-0.704349	3.90885	0.00135461	0.0409724
DDX26B	-0.704064	6.10751	0.00125463	0.0396336
CCNJ	-0.703811	5.59587	0.00240724	0.0532179
MTPN	-0.702646	9.43184	0.00103977	0.036837
GM23201	-0.702587	3.85396	0.0860719	0.293889
RPL34	-0.702407	11.5066	0.000992626	0.0361069
RALGDS	-0.701953	5.25899	0.00535101	0.0780237
UNC93B1	-0.70182	8.39226	0.0116442	0.111249
RPL7A	-0.7018	10.9725	0.00108046	0.0373459
ZCCHC24	-0.701353	6.4704	0.00384892	0.0669142
ZNHIT3	-0.701297	5.55666	0.00128336	0.0400628
GM23834	-0.701249	4.80356	0.0152042	0.126244
EMC10	-0.700997	6.18282	0.0016554	0.0444384
USP39	-0.700894	6.56573	0.00395007	0.0676815
GM26623	-0.700837	9.13907	0.0020488	0.0488272
3830403N18RIK	-0.700671	5.32607	0.00301473	0.0596292
FXYD5	-0.700631	9.45331	0.00787669	0.0931535
SLAMF7	-0.700121	6.26365	0.0695062	0.264309
POLG2	-0.70012	6.92197	0.0171091	0.13249
MCTP1	-0.699979	5.20771	0.00204966	0.0488272
GM24060	-0.699842	4.5627	0.0153071	0.126418
LAMP1	-0.699763	10.1774	0.00162455	0.0442399
PGK1	-0.699725	9.93364	0.000940065	0.0354103
RPS2	-0.699475	4.16455	0.00426063	0.0697968
KCTD6	-0.699332	6.21017	0.00817985	0.094518
ZFP946	-0.699085	4.02758	0.0332538	0.183538
TRIM30D	-0.699001	6.12186	0.0298742	0.173929
BAG3	-0.698642	7.81071	0.00252493	0.0542425
DGKE	-0.698528	5.29504	0.00156594	0.0438057
TMED10	-0.698483	9.26846	0.001883	0.047017
SNHG10	-0.698469	6.65032	0.00113702	0.0382513
GM10767	-0.698389	7.8102	0.00203687	0.0488272
HGSNAT	-0.698321	7.64681	0.00171873	0.0451912
GM26158	-0.698033	5.26605	0.0305546	0.175905
TPD52	-0.697571	6.82473	0.00341254	0.0633656
RCC2	-0.69729	5.4343	0.000891069	0.0346841
LYRM2	-0.69715	6.47349	0.00541601	0.0786121
KRTCAP2	-0.696883	7.42752	0.010923	0.107755
A630001G21RIK	-0.696709	5.63647	0.00348889	0.0639844
CD300LH	-0.696519	6.86162	0.0152953	0.126418
TKTL1	-0.696445	3.1869	0.011281	0.109383
TBC1D15	-0.696191	7.49474	0.0047408	0.0732978
PLK3	-0.696058	5.62383	0.00517268	0.0768452
LOXL2	-0.695946	7.13644	0.00241329	0.0532179
FOXJ2	-0.69567	8.12677	0.00266267	0.0559415
MED4	-0.695393	5.27816	0.00178304	0.0458934
TMEM216	-0.695	5.79465	0.00340676	0.0633093
SLC12A2	-0.694924	6.41236	0.00278398	0.0571003
MTM1	-0.694851	6.26407	0.00137236	0.0412444
HSPA13	-0.694836	5.84665	0.00550883	0.0794487
CD84	-0.694587	7.51398	0.00300241	0.0595003
SLC15A2	-0.693883	3.18899	0.00686551	0.0874027
FAM24A	-0.69379	3.93326	0.0160888	0.128583
HTATSF1	-0.693767	6.69887	0.00137456	0.0412455
TMEM8	-0.693765	6.89307	0.0187364	0.138548
ARL8B	-0.69365	8.24028	0.00102108	0.0366422
UNC50	-0.69311	7.06379	0.00122985	0.0394353
DCXR	-0.692876	6.47745	0.00291296	0.0585446
DNTTIP2	-0.692805	7.16117	0.00180741	0.0460649
HIST3H2BB-PS//HIST3H2BA	-0.692758	2.10919	0.00427174	0.0697968
KCTD12B	-0.692531	3.91753	0.0184956	0.137885
GSTO1	-0.692078	6.27879	0.0262462	0.162778
A230045G11RIK	-0.691993	8.23499	0.00139096	0.0413033
BNIP3	-0.691597	7.43083	0.00350416	0.0642143
COPS2	-0.691405	7.93423	0.00162497	0.0442399
PELI2	-0.691235	4.16853	0.0165161	0.130161
MAOA	-0.691202	7.45143	0.00217909	0.0504737
FFAR4	-0.691186	5.01278	0.00177717	0.0458418
NUBPL	-0.691086	5.65329	0.0026026	0.0550938
EIF3M	-0.690734	7.94089	0.00138168	0.0412455
GM17106	-0.69065	4.9815	0.00516696	0.0767974
SLCO2B1	-0.690358	4.79692	0.00397072	0.0678512
TMEM181A	-0.690265	5.59052	0.0195986	0.141709
DCP1A	-0.69021	6.65294	0.00254645	0.0545137
PIGYL	-0.690151	7.55796	0.00160491	0.0439271
NINJ1	-0.690095	6.82921	0.0120583	0.112999
UTP18	-0.689899	6.75601	0.0106606	0.106665
VEZF1	-0.689407	8.53149	0.000991185	0.0360972
HAUS2	-0.688781	5.52737	0.00331463	0.0621989
KRR1	-0.687991	7.01268	0.0020035	0.0486588
CASS4	-0.687567	4.50973	0.00424516	0.0697968
RYBP	-0.687499	7.4402	0.00213558	0.0499935
DPAGT1	-0.687352	7.63571	0.00860616	0.0965639
LYL1	-0.686984	5.24558	0.0137915	0.120634
PYCARD	-0.68698	6.7812	0.00690556	0.0877454
RFT1	-0.686835	5.68099	0.00287254	0.0580495
FCF1	-0.686421	6.72576	0.00202958	0.0488272
GNG10	-0.686337	6.48883	0.00309979	0.0606482
DDX21	-0.686168	6.59939	0.00717309	0.0896085
PRAMEF8	-0.684901	7.04616	0.00112823	0.0382343
H2AFZ	-0.684783	5.67002	0.0019266	0.047718
TRIM16	-0.684536	4.59193	0.0272682	0.166088
RPS27L	-0.684526	6.83027	0.00326983	0.061811
GM11037	-0.684425	3.18013	0.0078332	0.0929252
CD320	-0.683924	7.11897	0.00100388	0.0363829
GM22566	-0.68387	2.94032	0.0641652	0.253502
CLIC1	-0.683792	8.75129	0.00591389	0.0822393
KPNA6	-0.683629	6.6552	0.00890339	0.0979481
CAR6	-0.683588	3.88952	0.0319532	0.179746
GUCY1A3	-0.683388	4.16788	0.0096973	0.102255
HIPK1	-0.683321	8.15902	0.00152254	0.0432916
BCL2L15	-0.683255	3.65974	0.00530069	0.0776638
LOC102634924	-0.682921	6.25118	0.00233394	0.0522991
LSM2	-0.68277	7.32452	0.00288323	0.0581889
PID1	-0.682742	6.74206	0.056791	0.237815
GAR1	-0.682518	5.69538	0.00211003	0.0496236
SELL	-0.681915	6.00482	0.0225966	0.151726
MMADHC	-0.681534	6.50752	0.00355503	0.0645906
FAM57A	-0.681508	5.44778	0.00904126	0.0986382
SLC12A4	-0.681345	5.53787	0.00423898	0.0697968
RAB5A	-0.681264	7.12561	0.00159018	0.0439178
LAPTM5	-0.680686	8.154	0.0102997	0.104907
GM24555	-0.680681	2.33758	0.0213109	0.147231
POR	-0.680676	7.78246	0.00290342	0.058443
SNHG18	-0.680666	7.99159	0.00295556	0.0590786
PRRC1	-0.680291	6.40306	0.00467792	0.0729498
AREG	-0.679949	4.34203	0.0153987	0.126723
SLC19A2	-0.679869	6.05754	0.00763438	0.0921669
GM23756	-0.679646	3.65607	0.00862794	0.0967166
LCMT1	-0.679539	6.70819	0.00226438	0.0514414
TXNDC9	-0.679432	5.853	0.00173925	0.0454468
HCAR2	-0.678574	5.73264	0.047842	0.219186
GM25927	-0.678319	4.00822	0.113887	0.336526
GM22519	-0.678276	7.90026	0.0113775	0.1099
LOC100038947	-0.677909	6.09921	0.0473682	0.218284
ARMC8	-0.677835	6.77798	0.00188051	0.0469929
6230400D17RIK	-0.677832	5.15235	0.0204589	0.144615
GM8394	-0.677553	9.07966	0.00325253	0.061765
VAC14	-0.677427	6.40452	0.00598786	0.0826141
DEB1	-0.677367	8.96621	0.00363492	0.0652401
CLN6	-0.677234	7.40293	0.00543756	0.0787998
SLC22A23	-0.676876	5.67426	0.0149722	0.125284
LAMC1	-0.676782	7.62646	0.00158611	0.0439178
NIPA2	-0.676702	6.34629	0.00629534	0.0843843
LSM1	-0.676447	4.86546	0.00763104	0.0921669
UBA52	-0.676427	11.6439	0.00137058	0.0412444
ALKBH7	-0.67626	5.71581	0.00188659	0.04703
4930442H23RIK	-0.675902	3.31435	0.00749357	0.0914639
GM6793	-0.675696	3.11317	0.203411	0.452274
IL1B	-0.675675	7.47729	0.0314598	0.178443
B4GALT6	-0.675484	8.1239	0.00472569	0.0732864
GFER	-0.675021	4.92822	0.00536056	0.0780888
ARL8A	-0.674955	6.55159	0.00164586	0.0443445
F3	-0.674909	6.3017	0.00248003	0.0538617
SEPW1	-0.674898	9.17941	0.0133272	0.118461
GM25579	-0.674786	1.95072	0.0207378	0.145396
PPIL3	-0.674444	6.55768	0.00128447	0.0400628
SMU1	-0.674125	6.91919	0.00116869	0.0385807
FOLR2	-0.67362	7.22053	0.041254	0.203764
NDUFA9	-0.672574	7.43482	0.00435253	0.0703755
HSPA9	-0.672568	9.80966	0.00413392	0.0690761
GM2431	-0.672368	3.73785	0.0110233	0.108043
ABCG1	-0.672231	5.77447	0.0135876	0.119703
CLNS1A	-0.67183	7.24949	0.00281976	0.0575122
GTF2E2	-0.671583	8.60146	0.00290012	0.0584148
GM16062	-0.671338	5.79612	0.00369701	0.065799
GM25320	-0.671106	3.46195	0.0363486	0.19145
ANXA11	-0.670992	7.12604	0.0119836	0.112884
CSRP1	-0.670914	6.77074	0.006828	0.0873013
PXDC1	-0.670679	5.84992	0.00423107	0.0697968
FBXL3	-0.670375	7.20625	0.00177826	0.0458418
ATP6V1H	-0.670356	7.57428	0.00152914	0.043319
RNF166	-0.670347	6.31127	0.00408704	0.0686511
DUSP22	-0.670174	6.09404	0.0214379	0.14771
RPL27	-0.67004	11.2755	0.00130632	0.0403542
GM8203	-0.669868	5.92949	0.012826	0.116224
GM19552	-0.669681	3.84314	0.015727	0.127575
NEDD8	-0.669652	9.08355	0.00679348	0.0871135
TAF5	-0.669645	5.87153	0.0019429	0.0479703
GM23855	-0.669606	5.63439	0.00203684	0.0488272
4930562F07RIK	-0.669581	6.14854	0.00303675	0.0598203
HIGD1A	-0.669433	7.94432	0.0027024	0.0563526
PDCD10	-0.669401	6.65345	0.00326078	0.061811
PHYHD1	-0.669119	5.83561	0.00578853	0.0813916
MRPL15	-0.669056	5.90987	0.00177527	0.0458418
MIS12	-0.668841	6.14817	0.00400996	0.068066
MTMR10	-0.668125	5.36669	0.00415311	0.0692643
NEDD9	-0.667545	7.49428	0.00114065	0.0382513
SPG21	-0.667426	6.6716	0.00180511	0.0460506
KLF5	-0.66718	5.59301	0.00441891	0.0710006
METTL23	-0.667034	5.81596	0.0100049	0.103578
2310057M21RIK	-0.666929	5.621	0.00119755	0.0389897
PIM1	-0.666883	6.49985	0.0313224	0.178024
MAP3K3	-0.666171	6.61189	0.00112618	0.0382343
RAVER1-FDX1L	-0.666139	7.35933	0.00400383	0.068066
NTPCR	-0.666078	5.44204	0.0114513	0.110241
2610001J05RIK	-0.666067	6.65641	0.00138214	0.0412455
ARHGEF2	-0.665909	7.18932	0.00119756	0.0389897
CYTH1	-0.665826	5.46315	0.00446126	0.0713454
FRMD6	-0.665778	6.06923	0.00154756	0.0436525
MIR3061	-0.665606	2.05026	0.0240412	0.155865
FGD4	-0.665176	5.70343	0.00362099	0.0652401
CD97	-0.665078	8.60222	0.00615265	0.0835814
TMEM18	-0.66423	4.7745	0.0100268	0.103602
NARS	-0.664206	8.94351	0.00164627	0.0443445
PI4K2B	-0.664086	6.23802	0.00135266	0.0409623
DCDC2B	-0.664076	8.7068	0.00180495	0.0460506
XPOT	-0.663931	6.63751	0.00357491	0.0647957
GM14586	-0.662803	8.566	0.00161941	0.0441667
TMED1	-0.662749	5.82779	0.0043101	0.0700209
RPS9	-0.66266	10.1849	0.00147224	0.0424905
GAS1	-0.662456	5.91123	0.00834951	0.0952985
PIK3R5	-0.662168	5.8421	0.00613573	0.0835682
CS	-0.662083	7.78481	0.00237293	0.0527438
EBI3	-0.66191	5.4677	0.00537346	0.0782398
NAIP2	-0.66189	6.2152	0.119432	0.344371
MPP1	-0.661702	7.86851	0.00181948	0.046181
ENC1	-0.661518	7.76186	0.00485515	0.0743736
SEPN1	-0.661472	5.65161	0.00145496	0.0422501
HIST2H2AC	-0.661166	5.48963	0.0226005	0.151726
NECAP1	-0.660737	6.43128	0.014958	0.125284
INSIG1	-0.660522	6.367	0.0121386	0.113406
GM17046	-0.660367	4.41046	0.0086369	0.0967817
ALDOC	-0.660346	5.8607	0.023566	0.154577
GM26359	-0.660241	5.44219	0.0245034	0.15702
SULF2	-0.659748	8.21186	0.00233227	0.0522991
FAM206A	-0.659735	5.85892	0.00172632	0.0452747
A130077B15RIK	-0.659418	4.41842	0.0434637	0.208611
SLC35G1	-0.659412	5.18754	0.00813533	0.0945033
PDE12	-0.65879	5.05351	0.0152052	0.126244
GDF3	-0.658731	5.00069	0.0217998	0.148766
ZFPL1	-0.65867	6.9506	0.00183045	0.046389
SURF4	-0.658276	7.78273	0.00774324	0.092409
GM5848	-0.658224	3.61209	0.0141525	0.122124
RASL11B	-0.657728	4.31147	0.0509285	0.226187
GM23715	-0.657693	2.01522	0.0842449	0.290767
AP3S1-PS2	-0.657313	4.92353	0.0449038	0.212082
PTBP2	-0.657193	7.39896	0.00210899	0.0496236
GM24500	-0.656151	5.98108	0.00240313	0.0532179
OSGEPL1	-0.656082	5.06834	0.00243987	0.0535291
SECISBP2L	-0.655952	6.58055	0.00316171	0.0611638
GM17133	-0.655805	6.85412	0.00624097	0.0841354
CMIP	-0.655709	6.66974	0.00315395	0.0611515
PPP6C	-0.655541	7.55626	0.00448988	0.0714267
TAB2	-0.655438	7.05376	0.00174176	0.0454468
MICU3	-0.655435	5.61313	0.010319	0.104959
EIF1A	-0.655302	7.03097	0.00466218	0.0729498
ZFP386	-0.655112	5.74592	0.00463955	0.0726839
MIR362	-0.655037	3.00131	0.00177421	0.0458418
LOC102633809	-0.654912	6.75754	0.00685835	0.0873984
GM25500	-0.654596	6.05988	0.00135128	0.0409609
GPR64	-0.654086	7.15876	0.00826593	0.0950363
KAZALD1	-0.65383	6.21582	0.00890351	0.0979481
NDUFA10	-0.653792	8.15785	0.00157742	0.0438779
RPS6KA5	-0.653639	4.51202	0.0158782	0.128254
PTPRE	-0.653618	6.06545	0.00204279	0.0488272
ADRBK2	-0.653577	4.0685	0.0120784	0.113153
PAQR7	-0.653388	5.79779	0.00633836	0.0845725
THBD	-0.653358	5.51409	0.00236824	0.05271
TOMM20	-0.653285	8.28331	0.00379047	0.0663861
4931406C07RIK	-0.653162	7.05812	0.00207125	0.0491615
HPGD	-0.65311	4.40146	0.00750172	0.0914639
GM25753	-0.652567	3.69947	0.117643	0.341809
CPSF2	-0.65251	6.96741	0.0031775	0.0611701
H2AFX	-0.65219	7.85259	0.0199203	0.14275
TMEM106B	-0.65212	8.01452	0.00152862	0.043319
RTCA	-0.652094	6.2589	0.0015938	0.0439178
XYLT2	-0.651947	5.10818	0.00646671	0.0851569
SLC10A3	-0.651936	5.55395	0.00570972	0.0808663
RAB7	-0.651913	9.36772	0.00184672	0.0464506
EGLN1	-0.651721	8.07962	0.0013432	0.0408571
GM23546	-0.651164	3.28376	0.00867512	0.0967866
PHACTR2	-0.651156	4.3362	0.00166288	0.0444838
CAPNS1	-0.650906	8.82545	0.00173376	0.0453536
LAMC2	-0.650779	4.2594	0.00757869	0.0919847
GM13545	-0.650611	7.05262	0.00295394	0.0590786
TFAM	-0.650605	5.7655	0.00372091	0.0659117
SDCBP	-0.650553	8.44772	0.00421262	0.0697968
HMGA2-PS1	-0.650542	5.4915	0.0196265	0.141785
SBF2	-0.650467	7.40945	0.00172053	0.0452
SEC61A1	-0.650305	8.21489	0.00467169	0.0729498
NSDHL	-0.650112	5.33523	0.00205082	0.0488272
RNF187	-0.650063	7.26482	0.0024358	0.053478
MTHFD1L	-0.649986	5.66307	0.00718174	0.0896245
PRKX	-0.649767	6.44639	0.00894518	0.0981958
CD300LB	-0.649211	4.79091	0.0160393	0.128582
TRIM30C	-0.648848	4.357	0.021384	0.147472
2410002F23RIK	-0.648533	5.90271	0.00160314	0.0439178
GM22343	-0.648066	5.50274	0.00321113	0.0614956
GSTP1	-0.647978	10.5561	0.00438576	0.0706896
KLRB1-PS1	-0.647787	2.55757	0.00397673	0.0678695
MRPS22	-0.647525	6.04442	0.00234947	0.0525102
LOC102635645	-0.647426	4.87773	0.00285012	0.0577864
B430306N03RIK	-0.647399	6.53627	0.0232002	0.153595
SERINC1	-0.647213	8.35745	0.00157076	0.0438168
GM22027	-0.647113	5.08791	0.00664564	0.086342
WDR44	-0.64709	5.80149	0.00990923	0.103177
1700030N03RIK	-0.647085	7.0565	0.00218465	0.0505001
GM23633	-0.646923	4.97059	0.013686	0.120116
PCBD2	-0.646903	7.90312	0.00526498	0.0774316
LOC102633050	-0.646886	8.46775	0.0055222	0.0794487
LBR	-0.646759	6.32076	0.00399516	0.068066
GM24201	-0.646546	9.88511	0.00586523	0.081945
ACTR1B	-0.646507	6.22599	0.0139331	0.121458
TGFBRAP1	-0.64641	6.01431	0.00713204	0.0893587
SDC1	-0.646221	5.28049	0.0259207	0.161804
ABT1	-0.646126	4.87303	0.00422898	0.0697968
GM24936	-0.64596	3.8045	0.040542	0.201902
TPGS2	-0.645875	5.99972	0.00531163	0.0777445
LOC102636530	-0.645695	4.08199	0.0423463	0.206472
GM3776	-0.645617	5.04463	0.00594237	0.0823427
0610030E20RIK	-0.645591	6.44158	0.00326454	0.061811
ABCA8B	-0.64553	4.13825	0.00241357	0.0532179
FOSL2	-0.645526	7.39031	0.00206822	0.0491274
FAM107B	-0.645401	5.07581	0.0203878	0.144487
IL10RB	-0.644939	7.31417	0.00749525	0.0914639
N-R5S87	-0.644901	2.60624	0.0435317	0.208807
IRAK1BP1	-0.644844	5.40595	0.0124791	0.115106
GAB2	-0.6448	7.78463	0.00830479	0.0950363
NDOR1	-0.644758	5.60754	0.0034479	0.063727
C1QB	-0.644748	9.28381	0.0164109	0.129772
CHCHD10	-0.644302	10.1839	0.00189812	0.0472773
FAF2	-0.644265	6.91883	0.00183976	0.0464022
SH3KBP1	-0.644111	7.20638	0.00382319	0.0667311
GDI2	-0.644038	8.96131	0.00219823	0.0505876
UBE2D3	-0.643504	8.98566	0.00736518	0.0907184
MIR17HG	-0.64337	6.52708	0.00272619	0.0564544
ASPH	-0.643235	6.3104	0.00159754	0.0439178
BTK	-0.643159	5.6427	0.0259607	0.161923
JDP2	-0.643004	6.30359	0.00553939	0.0795256
GM24455	-0.642267	5.80218	0.00334303	0.0624648
GRN	-0.642191	10.214	0.00791416	0.0934527
CRYZL1	-0.642158	6.83492	0.00139217	0.0413033
FAM173A	-0.641908	7.84157	0.00198604	0.0483715
ZFP703	-0.64139	6.14062	0.00663337	0.0863143
SNORD95	-0.641228	5.97221	0.00235303	0.0525237
RNPS1	-0.641049	7.30337	0.00297768	0.0593546
SSBP2	-0.640996	6.20491	0.00169228	0.0447994
SLC31A1	-0.640667	6.79073	0.0364276	0.19164
RCAN2	-0.640156	6.51859	0.00870847	0.0969562
MPHOSPH10	-0.640051	5.55844	0.00213402	0.0499935
GM23939	-0.639772	2.35887	0.129748	0.359643
ABHD6	-0.639417	4.41841	0.00794048	0.0935912
GCH1	-0.639399	5.94531	0.00904325	0.0986382
TOM1	-0.639295	6.76081	0.0145401	0.123629
GM13073	-0.638787	3.85709	0.0698459	0.264913
LIAS	-0.638537	6.39646	0.00444782	0.0712319
DAZAP2	-0.638071	9.7574	0.0051281	0.0765152
OPHN1	-0.637999	6.13747	0.00532064	0.0778023
BNIP3L	-0.63795	9.02039	0.00164733	0.0443445
CEP83OS	-0.637835	5.00591	0.00329458	0.06205
SMIM4	-0.637648	6.12637	0.00249954	0.0539783
SCAMP2	-0.637089	7.49949	0.0168645	0.131365
CNBP	-0.63686	8.56828	0.00146674	0.0424113
EXOC6	-0.636163	7.25887	0.00144314	0.0420852
WARS	-0.636056	6.83883	0.0261398	0.162611
NAA50	-0.635225	8.23047	0.00447892	0.0714267
GTPBP10	-0.635196	6.52631	0.0017318	0.0453513
ZFP655	-0.635188	7.33244	0.00456074	0.0721381
AARS	-0.634561	6.48949	0.00546897	0.0790314
CTNNBIP1	-0.634178	4.57526	0.00183886	0.0464022
PPIA	-0.634167	11.3601	0.00215641	0.0502895
TFRC	-0.634015	7.63432	0.00469298	0.0729498
SSU72	-0.634	8.11476	0.00592373	0.0822393
PLA2G15	-0.633988	5.94268	0.0127044	0.115724
KLHDC2	-0.633967	7.9219	0.00459054	0.0722625
NUCB2	-0.633926	7.70048	0.0174391	0.13382
GM20481	-0.633863	5.62361	0.0128874	0.11648
PSMG2	-0.633813	6.20458	0.016886	0.131465
TSN	-0.633749	6.93597	0.00216156	0.0503208
PPP3CB	-0.63364	7.16453	0.00240622	0.0532179
TESK1	-0.633244	5.45139	0.00614206	0.0835781
HLX	-0.633063	5.79705	0.0674996	0.260074
GOT2	-0.632973	7.13408	0.00224334	0.0511524
ELOF1	-0.632658	6.0072	0.0078513	0.0929819
SMPD1	-0.63251	6.05072	0.00468607	0.0729498
TARSL2	-0.632452	5.63605	0.00176226	0.0457874
F630028O10RIK	-0.632285	5.17423	0.00764644	0.0921669
ENG	-0.632037	5.06564	0.00474312	0.0732978
GAA	-0.631641	7.50001	0.00676553	0.0869364
ALG14	-0.631566	6.00813	0.0141647	0.122141
YIPF6	-0.63138	6.50979	0.00276033	0.056853
PYDC4	-0.631258	4.22771	0.26827	0.520898
UBIAD1	-0.631238	5.43279	0.00390298	0.0673966
GM3362//GM8290//GM8264//GM8158//GM8137//GM8112//GM6177//RPL23A	-0.630974	7.42934	0.00938972	0.10056
PPM1G	-0.630825	7.31762	0.00679998	0.0871242
ITM2B	-0.630775	10.6329	0.00166236	0.0444838
GM24668	-0.630587	1.98654	0.0501692	0.224625
ACER3	-0.630488	5.97184	0.0184607	0.137725
MIR5133	-0.630271	5.48432	0.0514142	0.227309
ARL15	-0.630093	6.48215	0.00238849	0.0530071
PLXNC1	-0.629468	5.60205	0.0198371	0.142426
RNF126	-0.628802	7.03372	0.0109429	0.107755
TNFRSF21	-0.628029	6.04863	0.00705072	0.0887097
TMEM234	-0.627965	9.04398	0.00407287	0.0685585
PSMD10	-0.627733	7.14597	0.00249469	0.0539615
GM12715	-0.62767	9.9401	0.00363225	0.0652401
SRP9	-0.627529	8.14355	0.00429226	0.0698937
A930033H14RIK	-0.627175	3.73495	0.01932	0.140654
DIRC2	-0.627125	5.70599	0.00582928	0.0815171
BZW2	-0.627054	5.57357	0.00691776	0.0877733
TM6SF1	-0.62702	7.20893	0.0160534	0.128582
2310036O22RIK	-0.626989	6.5042	0.00315683	0.0611515
PTBP1	-0.626783	8.55293	0.0039988	0.068066
C030034L19RIK	-0.626058	4.24712	0.00306335	0.0602035
SHISA5	-0.626003	6.2913	0.0217522	0.148676
D8ERTD738E	-0.625937	8.76626	0.00672426	0.0867979
PDK4	-0.625893	5.30703	0.0125003	0.115106
SLC2A1	-0.625807	8.86156	0.00273128	0.0564569
CCL22	-0.625706	4.08141	0.0089562	0.0982465
RABL3	-0.625489	5.45263	0.00227556	0.051581
GPI1	-0.625437	10.8121	0.0024216	0.0532723
PDIA5	-0.625007	4.56333	0.00330714	0.0621341
FABP5	-0.624796	9.6406	0.0238247	0.155181
PLS3	-0.624437	6.41832	0.00736191	0.0907184
SRM	-0.624427	6.66702	0.00574863	0.0812274
EIF4EBP2	-0.623951	8.15168	0.00323355	0.0616943
GM25323	-0.623685	4.31017	0.193025	0.440039
JUN	-0.623586	7.92413	0.00898934	0.0983994
PSMD12	-0.623549	8.58643	0.00259158	0.054984
DPEP3	-0.623383	4.13296	0.0352479	0.188703
LSM10	-0.6227	5.88641	0.0131973	0.117879
GGTA1	-0.622689	5.46506	0.00533933	0.0779498
CDKN1B	-0.622537	8.34295	0.00363544	0.0652401
COA3	-0.622524	6.92679	0.011991	0.112884
ZFP36L1	-0.6225	9.94993	0.0050201	0.0758617
NUDT16L1	-0.622483	5.99358	0.00346801	0.0639066
PDE1B	-0.622302	4.65757	0.00347019	0.0639084
CD80	-0.622299	5.87615	0.0178031	0.135248
DOCK10	-0.621596	6.75211	0.00555308	0.0796849
NUPR1	-0.621377	8.11288	0.0102594	0.104765
1810030O07RIK	-0.621181	6.48981	0.0021101	0.0496236
GM24589	-0.6211	6.34858	0.00818272	0.094518
PDE4B	-0.621068	4.94418	0.00469924	0.0729498
AKAP7	-0.620935	6.5448	0.00942473	0.10073
UBE2J1	-0.620686	7.61025	0.00354462	0.064468
COPS4	-0.620461	7.02226	0.0045562	0.0721133
SIRPA	-0.620359	7.19863	0.00659822	0.0861553
PLBD2	-0.620113	7.52933	0.00317946	0.0611701
MBOAT1	-0.620095	6.49598	0.00716485	0.0895591
NOC4L	-0.619799	5.79533	0.0074386	0.0912371
SRF	-0.61976	5.96154	0.00272117	0.0564354
TRNT1	-0.619593	6.52235	0.00300141	0.0595003
EIF1B	-0.6194	7.15918	0.00170959	0.0450279
PSEN1	-0.619266	7.42928	0.00223705	0.0511456
PER1	-0.619145	8.32754	0.00407959	0.068634
ARF6	-0.618989	7.61805	0.00303593	0.0598203
PSMB3	-0.618861	5.34128	0.00507721	0.0761632
LSM5	-0.618837	7.8114	0.00227012	0.0515338
GM19327	-0.618559	5.78044	0.00423688	0.0697968
RAD23B	-0.618503	8.40655	0.00175679	0.0457615
0610011F06RIK	-0.617924	7.02755	0.00562482	0.0803767
GM15776//GNG5	-0.617834	4.90224	0.0150211	0.125395
FDFT1	-0.617678	6.52986	0.00600714	0.0827246
UBE2I	-0.617607	6.98492	0.0019032	0.047329
CSNK2A2	-0.61718	7.54815	0.00325333	0.061765
TGIF1	-0.617178	5.95771	0.00258588	0.054929
GM5620	-0.61688	8.39126	0.0095542	0.101265
RHOA	-0.616688	9.7901	0.00362323	0.0652401
NOP16	-0.616677	6.37674	0.0111047	0.108357
SNORA81	-0.616606	9.4937	0.0107987	0.10714
STX5A	-0.616466	7.85824	0.00204932	0.0488272
PAFAH1B3	-0.61641	6.51256	0.0134221	0.118792
VLDLR	-0.616247	4.37595	0.0116919	0.111412
YPEL5	-0.61607	7.55136	0.0106336	0.106603
ABCB1B	-0.615928	4.55363	0.0211216	0.14664
OLFR68	-0.615864	3.01877	0.136064	0.368541
DUSP8	-0.615458	3.75391	0.0120495	0.112999
ESD	-0.615449	6.28876	0.0348257	0.187763
PHF10	-0.615414	7.44358	0.00312216	0.0607763
PYDC3	-0.614949	3.49963	0.141778	0.376065
NFU1	-0.614633	7.75959	0.00582264	0.0815103
LOC102632465	-0.61459	4.5274	0.00346415	0.0638738
SNX13	-0.614565	7.18711	0.00388656	0.0672642
PIGK	-0.614416	6.03769	0.00177779	0.0458418
GM15729	-0.614335	3.65212	0.00467614	0.0729498
GPR126	-0.614123	4.83513	0.00561492	0.0802953
PRDM1	-0.613291	5.02323	0.0445921	0.211647
LMBRD1	-0.612961	7.18527	0.0022392	0.0511456
OLFR1128	-0.612693	2.87325	0.0466107	0.216514
PPP2R1A	-0.612679	7.85532	0.0025746	0.0547271
TANC2	-0.612522	5.54986	0.0143549	0.122836
ZFP874A	-0.612087	4.98085	0.00359333	0.0649314
PPAP2C	-0.612045	5.07346	0.00901388	0.0984926
GPX3	-0.612024	5.04582	0.02387	0.155312
TMEM248	-0.611853	7.732	0.00801725	0.0938462
HNRNPA3	-0.611814	6.91821	0.00353626	0.0643922
CAPZB	-0.611353	8.08181	0.00668974	0.0867239
TMEM63B	-0.611272	5.96419	0.0089118	0.0980043
EXOSC4	-0.610638	5.46581	0.0118537	0.112107
EIF4ENIF1	-0.61057	6.97188	0.00412476	0.0690162
GM16059	-0.610566	4.81358	0.0159942	0.128567
HSBP1	-0.610487	9.90949	0.00209107	0.0494408
ANKRD50	-0.610482	6.06529	0.00564514	0.0805788
GM25109	-0.610213	4.2288	0.14473	0.379807
POLR1C	-0.610116	7.46091	0.00211489	0.0496663
FAM136B-PS	-0.610027	3.33079	0.083432	0.289858
TMEM68	-0.610011	6.7562	0.00620221	0.0838704
UCHL5	-0.609988	7.6144	0.00391319	0.0674592
LOC102641848	-0.609769	9.41891	0.00738958	0.0908534
DNAJC19	-0.609765	7.99624	0.0033229	0.062316
MIR743B	-0.609633	3.74556	0.16283	0.403719
BRK1	-0.609432	8.03374	0.00411335	0.0688628
AHSG	-0.609372	6.8417	0.00352314	0.0643438
PYCR1	-0.609089	3.83419	0.0100159	0.103587
C78339	-0.608837	6.86538	0.00374991	0.0659554
DPY19L1	-0.608669	6.98303	0.00596338	0.0824916
NOL7	-0.608608	6.5678	0.00518449	0.0768719
CPT1A	-0.608501	7.62319	0.00220375	0.0505876
GM20721	-0.607757	10.161	0.00308747	0.0605226
OLFR1282	-0.607249	1.84869	0.0247574	0.157936
ANKRD1	-0.607147	4.61949	0.100847	0.318718
GM16712	-0.607058	5.36406	0.0376189	0.194498
MIR26A-1	-0.606979	2.61662	0.0339387	0.185321
PRMT1	-0.606948	6.46461	0.00341391	0.0633656
GM24191	-0.606546	5.04522	0.0196504	0.14185
SLC41A2	-0.606384	6.43934	0.00218515	0.0505001
SLC16A7	-0.606113	4.92702	0.0230837	0.153245
ZFP69	-0.605897	5.42258	0.0240684	0.155893
TMEM65	-0.605755	7.504	0.00530708	0.0777149
MRPS18B	-0.605581	7.53807	0.00259382	0.054984
CHTOP	-0.605385	6.53681	0.00201148	0.0486826
ANXA8	-0.60527	5.92714	0.0604893	0.24604
WWP2	-0.605159	6.0963	0.0120118	0.112969
TIMM17A	-0.6051	7.55089	0.00322602	0.0616272
ATF4	-0.605005	9.62497	0.00951018	0.101063
LOC102639286	-0.604848	8.36561	0.00295614	0.0590786
NT5E	-0.604547	7.00685	0.00785124	0.0929819
GM26393	-0.60451	5.37588	0.0644049	0.253909
DUSP10	-0.604411	5.74713	0.0103851	0.105175
CKLF	-0.604382	5.93073	0.00276205	0.056853
GM2382	-0.604314	6.34878	0.00359132	0.0649314
1110065P20RIK	-0.604222	6.50042	0.0138537	0.121007
SNX24	-0.604217	7.38969	0.00403549	0.0681158
LRRC57	-0.604128	5.96509	0.00687028	0.0874027
GM24945	-0.603969	3.55041	0.0184782	0.137789
PVR	-0.603905	6.94224	0.00816025	0.094518
RPL21	-0.603702	11.6071	0.00259895	0.0550544
CORO1A	-0.603428	7.01942	0.0226374	0.151775
ERCC8	-0.60338	4.35418	0.0128242	0.116224
ADAT3	-0.603344	5.67519	0.0226864	0.151986
STEAP2	-0.603338	5.70867	0.00478306	0.0736926
CXCR4	-0.603333	6.99709	0.0101556	0.104224
NRAS	-0.603098	7.84941	0.00245061	0.0536422
IMPACT	-0.603085	8.63567	0.00424091	0.0697968
GM15776	-0.603028	8.16869	0.00602339	0.0828
ABHD2	-0.602904	8.12079	0.00685806	0.0873984
CTBS	-0.602155	5.54465	0.00502766	0.0759013
DECR2	-0.602141	6.59726	0.0117413	0.111559
HDLBP	-0.601926	8.59959	0.00234153	0.052381
CEACAM18	-0.601846	3.19393	0.0107805	0.107063
1810010H24RIK	-0.601809	4.20325	0.00853515	0.0962872
KLF3	-0.601726	8.06802	0.00228307	0.0515931
GTF2H1	-0.601459	6.14109	0.0109497	0.107755
KPNB1	-0.601261	9.49321	0.00251253	0.0541856
PHOSPHO2	-0.60106	5.32939	0.00574219	0.0812215
RRN3	-0.600998	6.08962	0.00351354	0.0642832
LOC101055915//GM15501//RPS8	-0.600993	4.86913	0.142652	0.377309
TRAJ55	-0.600943	2.79085	0.0222824	0.150658
AHCYL1	-0.600782	8.0222	0.00283214	0.0575738
ARPC2	-0.600327	10.4539	0.00247951	0.0538617
RPA3	-0.60019	7.61637	0.00225942	0.0514048
VAMP2	-0.600004	8.34369	0.00216266	0.0503208
CAR9	-0.599497	6.33149	0.00498128	0.0754606
ATP6V0D1	-0.599423	7.00342	0.00638115	0.0847723
TIPIN	-0.599263	5.92298	0.0116824	0.111412
PGAP1	-0.599239	6.52151	0.0168133	0.131165
KCMF1	-0.5991	8.79234	0.00252709	0.0542425
SEPP1	-0.599088	9.27348	0.00220004	0.0505876
MOB3A	-0.598681	6.56824	0.0244566	0.156883
SRSF5	-0.59859	10.645	0.00236374	0.0526481
NIT2	-0.598585	6.46594	0.00225745	0.051398
WDR70	-0.598447	6.92488	0.00461405	0.0724189
RNF5	-0.598397	6.4882	0.00769905	0.0923144
PREP	-0.598309	5.93616	0.00228038	0.0515931
IMMP2L	-0.598295	5.14607	0.00369569	0.065799
NLN	-0.598189	6.13923	0.00364436	0.0652401
TMEM218	-0.59775	6.1765	0.00919979	0.0995817
CNDP2	-0.597632	6.58321	0.0436644	0.20915
AI504432	-0.597564	4.18886	0.0911901	0.30271
EPHA4	-0.5973	4.78917	0.0317773	0.179484
PCBP1	-0.597221	7.54489	0.0128914	0.11648
UGP2	-0.597201	8.51294	0.00326376	0.061811
PTTG1	-0.597198	7.56384	0.00316395	0.0611638
MAFF	-0.596998	6.00193	0.019151	0.140113
TMEM55B	-0.596932	6.51266	0.00402479	0.068066
GM17193	-0.596738	5.00494	0.00477066	0.0735639
BMP2K	-0.59664	8.2794	0.0043381	0.0702159
NLRP10	-0.596424	4.91416	0.0124891	0.115106
ZMYND19	-0.595972	4.61892	0.0310946	0.177395
N-R5S92	-0.595539	3.06251	0.0166395	0.130621
SCAMP1	-0.595472	6.676	0.005525	0.0794487
HHEX	-0.595345	5.28633	0.0189035	0.139104
ARHGAP24	-0.59474	3.90273	0.0231503	0.153457
MMP13	-0.594603	4.24285	0.229994	0.47983
SBSN	-0.594395	7.81142	0.00514736	0.0766542
B3GNT5	-0.594282	3.85718	0.00320513	0.0614623
SURF1	-0.594088	6.18362	0.00799316	0.0938462
MTFR1L	-0.593683	7.98026	0.00328191	0.0619251
NAT2	-0.593504	5.20599	0.0121026	0.113241
PROSER1	-0.59349	6.90131	0.00907805	0.0989024
ANAPC16	-0.593429	7.11565	0.00381734	0.0667047
NAPA	-0.592955	5.86584	0.013518	0.11926
1700019G06RIK	-0.592675	4.64861	0.0241395	0.15595
AKIRIN2	-0.592231	7.86917	0.00929639	0.10012
GM21188	-0.592136	7.13111	0.0200766	0.143568
DNM2	-0.592132	7.69218	0.00388107	0.067207
FNIP1	-0.592094	7.23898	0.00320539	0.0614623
PMF1	-0.591804	5.9574	0.0157487	0.127621
ARPC4	-0.591747	8.15587	0.00758035	0.0919847
ZSWIM4	-0.591736	4.85811	0.0170042	0.131984
HES6	-0.591656	4.78193	0.005693	0.0806758
RGMA	-0.591585	4.07763	0.00629018	0.0843843
GM24290	-0.591546	3.0992	0.0424997	0.206854
A530017D24RIK	-0.591513	6.13933	0.00527279	0.0774342
WAC	-0.59142	7.69306	0.00494268	0.075093
TGFBR2	-0.591238	6.466	0.00271789	0.0564077
DNAJB11	-0.591069	7.78352	0.00851771	0.0962498
FAM129A	-0.590894	6.10415	0.00908981	0.0989353
PTPN18	-0.59057	4.83552	0.0146499	0.124121
RP2H	-0.590533	6.72522	0.00711512	0.0891915
ADAM19	-0.590372	4.11192	0.00510958	0.076462
GM5414	-0.590306	2.57291	0.0181731	0.136674
PLA2G12A	-0.590265	6.96415	0.00377293	0.0662299
SSNA1	-0.590019	5.7703	0.00568173	0.0806066
PGM2L1	-0.589996	5.02428	0.0503585	0.22521
BAX	-0.589981	7.59378	0.0133736	0.118488
CERS2	-0.58997	7.60014	0.00364383	0.0652401
LOC102639845	-0.589855	4.76747	0.00291418	0.0585446
GM26121	-0.589519	3.98883	0.0366675	0.192231
ADPGK	-0.589444	5.21922	0.00402367	0.068066
MRPL10	-0.588953	6.69342	0.00599875	0.0826462
PSAP	-0.588565	9.92401	0.00626718	0.0842701
GM22326	-0.588485	3.4489	0.0375347	0.194347
FCGRT	-0.588232	7.61806	0.0557877	0.236056
TMEM57	-0.588128	6.88497	0.00461566	0.0724189
IRAK3	-0.588104	5.10385	0.0750467	0.274707
KLF10	-0.588013	6.77348	0.0151131	0.125753
VPS26A	-0.587199	7.99149	0.00502763	0.0759013
THG1L	-0.586785	4.53212	0.0176305	0.134605
NIP7	-0.586699	5.85298	0.00672344	0.0867979
TMEM37	-0.586522	5.31464	0.032679	0.182
GNS	-0.586482	8.2084	0.00735268	0.0906535
KRAS	-0.586435	7.36947	0.0026059	0.0551257
IFNAR1	-0.586277	7.43151	0.00303645	0.0598203
B4GALT1	-0.586096	7.65256	0.00436459	0.0704151
SREBF1	-0.586021	5.90227	0.00275225	0.0567377
SIRPB1A	-0.585844	6.81454	0.0715237	0.268156
TMED3	-0.585737	6.23791	0.0056855	0.0806066
GM12279	-0.585593	4.24089	0.015881	0.128254
TMEM199	-0.585375	5.95894	0.00575126	0.0812274
RHOG	-0.585309	6.54702	0.0359103	0.190273
JUNB	-0.58528	8.04378	0.00567043	0.0805788
RWDD4A	-0.58526	6.20979	0.0195084	0.141205
CELA1	-0.584651	4.40455	0.00674814	0.0868219
FAM71F2	-0.584586	4.48312	0.0422159	0.206096
TPP1	-0.58455	8.32683	0.0131796	0.117796
MIDN	-0.583929	7.24589	0.00253125	0.0542939
GM12689	-0.583889	4.64328	0.0179016	0.135561
MNT	-0.58382	6.92342	0.0189248	0.13916
XRN2	-0.583735	8.02621	0.0052045	0.0770943
MRPL43	-0.583556	5.7368	0.0102675	0.104813
COX6C	-0.583155	11.5387	0.00391859	0.0675144
GM5436	-0.582912	4.1925	0.026957	0.165022
ZFP708	-0.582786	3.49308	0.0223677	0.150957
GM6712	-0.58274	3.52735	0.0455819	0.213705
GM20524	-0.582516	2.53363	0.0112154	0.109022
YIPF5	-0.582086	7.4963	0.00356749	0.0647307
GM22327	-0.58195	3.06081	0.0979176	0.314122
ATG12	-0.581686	6.90111	0.0194078	0.140976
POFUT2	-0.581669	5.71877	0.00925562	0.0999164
CARKD	-0.581637	5.69547	0.00260905	0.0551542
TRMT1	-0.581423	5.77033	0.00945993	0.100748
CMC1	-0.581284	7.28807	0.00444784	0.0712319
MCEMP1	-0.581109	6.51578	0.00822496	0.0948277
DNAJC30	-0.581091	6.08637	0.0171452	0.132643
BCKDK	-0.580652	6.21835	0.0101076	0.104045
GM10335	-0.580545	7.34853	0.00384845	0.0669142
FADS3	-0.580486	7.32779	0.00283191	0.0575738
UBAC2	-0.580207	6.20414	0.00828576	0.0950363
GM24395	-0.580095	3.71412	0.0292862	0.172163
ZC4H2	-0.580004	4.29262	0.00869853	0.0969562
NXT2	-0.579993	5.29545	0.00393667	0.0676742
GM24718	-0.579937	4.74673	0.0460403	0.214858
ELF1	-0.579931	7.40569	0.00591992	0.0822393
SRA1	-0.579914	7.28831	0.0154394	0.12682
ZEB2OS	-0.579233	6.32671	0.0399947	0.200476
MIR467F	-0.579058	4.55943	0.026274	0.162826
MEIS3	-0.57904	4.206	0.019364	0.140807
EAF1	-0.579015	6.55958	0.0255521	0.160448
ISCA2	-0.578886	7.1698	0.00870055	0.0969562
B230325K18RIK	-0.578847	5.84619	0.0160475	0.128582
TNFSF18	-0.578618	2.68675	0.0755885	0.275748
CASP4	-0.57835	7.37588	0.0633803	0.2522
SNX30	-0.57833	6.13087	0.00920103	0.0995817
GADD45B	-0.578146	7.87228	0.00298472	0.059418
MEF2D	-0.577969	8.29033	0.00444857	0.0712319
NTHL1	-0.577953	5.70491	0.00504019	0.0759013
ZFP820	-0.577669	2.33463	0.0032285	0.0616363
CCDC152	-0.57725	5.21857	0.0159145	0.128385
BC005537	-0.577058	9.6237	0.00397346	0.0678512
CTSO	-0.577056	6.00465	0.00348077	0.0639589
PSMB6	-0.577025	8.05827	0.00360723	0.0651442
CMTM3	-0.576916	7.93235	0.025354	0.159765
GPRC5B	-0.576888	6.55192	0.0079814	0.0937784
CRYAB	-0.576858	6.99829	0.0118663	0.112123
GPR183	-0.576845	5.62028	0.0716802	0.268422
QTRTD1	-0.576561	5.39472	0.00323995	0.0617106
PI4K2A	-0.576142	7.02481	0.0232216	0.153641
NGFRAP1	-0.576104	9.49998	0.00406618	0.0684834
LIF	-0.575614	5.19496	0.00772219	0.0923889
LRRFIP2	-0.57529	6.67541	0.0243957	0.156693
BTF3	-0.575231	6.11828	0.0190772	0.139813
TSPO	-0.57517	8.81444	0.0159697	0.128497
LMF2	-0.575055	7.43927	0.00333844	0.0624551
CCDC101	-0.574924	5.09243	0.0101245	0.104114
EPB4.1	-0.574901	6.58585	0.00611027	0.0834347
TCP11L2	-0.574669	6.08257	0.0124517	0.115106
GM10490	-0.57463	3.42525	0.0059608	0.0824916
RBMS2	-0.574531	6.96947	0.0075944	0.0920972
DRAM2	-0.574387	7.3268	0.00273911	0.0565708
CDH5	-0.573949	3.99623	0.0144506	0.12321
FANCF	-0.573914	4.50262	0.0648918	0.254909
TMEM189	-0.573756	7.13744	0.0370384	0.193197
GM13235	-0.573229	4.38504	0.0178303	0.135354
PFKFB3	-0.573133	6.0761	0.016797	0.131116
IER3IP1	-0.572838	7.09515	0.0107108	0.106793
RAB32	-0.572627	6.42084	0.00621582	0.0839671
LIN54	-0.572535	5.42358	0.019502	0.141205
TMEM258	-0.572473	5.29861	0.0056854	0.0806066
LRRC59	-0.572405	7.71867	0.0115031	0.110509
CYTH2	-0.57232	5.85606	0.00395031	0.0676815
SNRPF	-0.572172	5.43319	0.00567632	0.0806066
PTGES3	-0.572088	8.9456	0.00460639	0.0724189
LARS	-0.572075	7.91467	0.00401492	0.068066
PARP2	-0.571833	7.20975	0.00299608	0.0594891
RIT1	-0.571677	7.1904	0.00524671	0.0774316
SMIM15	-0.571638	7.1983	0.0039729	0.0678512
LRRC16A	-0.571529	7.63743	0.00445471	0.0712778
NR1D1	-0.571243	7.00551	0.00310236	0.0606599
2810403A07RIK	-0.571116	7.61668	0.00353284	0.0643922
GM5614	-0.57109	10.8194	0.00596743	0.0825105
LMNA	-0.570968	6.76676	0.0169495	0.131648
PPDPF	-0.570774	5.57678	0.00433468	0.0701976
EGFR	-0.570718	6.32849	0.0165766	0.130281
1700018L02RIK	-0.57068	6.45683	0.0067974	0.0871242
HIBCH	-0.57052	5.3168	0.00504395	0.0759013
STRIP2	-0.570503	6.34432	0.010914	0.107755
ERN1	-0.570466	7.74484	0.00858409	0.0965066
EAPP	-0.570424	6.23656	0.00574299	0.0812215
CAST	-0.569339	8.06023	0.00641183	0.0847876
SEL1L	-0.568868	7.01402	0.00552628	0.0794487
SLPI	-0.568567	6.48235	0.0116927	0.111412
PSMA3	-0.568382	9.07609	0.00781493	0.0927873
MFSD6	-0.568332	7.17179	0.00527245	0.0774342
PCTP	-0.568081	5.74459	0.0070457	0.0887015
RAC1	-0.567987	10.2208	0.00513877	0.0765635
CHCHD1	-0.567838	5.88993	0.0154473	0.126851
MGARP	-0.56777	5.50162	0.0452701	0.213313
SP1	-0.567412	5.64469	0.00280451	0.0573535
YTHDF3	-0.566973	7.60514	0.00497493	0.0754606
TMEM230	-0.566901	6.33023	0.0039331	0.0676506
LAMP2	-0.566786	9.56206	0.00342095	0.0634578
N-R5S182	-0.566732	3.52243	0.00785243	0.0929819
2610301B20RIK	-0.566727	5.34746	0.0040474	0.0682045
CCNT1	-0.566414	7.28852	0.00291397	0.0585446
RAB1B	-0.566265	7.44671	0.00492957	0.0749358
ITM2C	-0.566101	7.41486	0.0130465	0.117323
FUCA2	-0.565986	5.77748	0.00934825	0.100383
SLC35D1	-0.565766	5.87063	0.00430374	0.0699546
GM5945//GM5167	-0.565556	3.09075	0.0590516	0.242916
CD300LD	-0.565434	6.18077	0.00987367	0.103017
MRPS18A	-0.564877	7.62213	0.0151107	0.125753
GM22554	-0.564787	3.88648	0.183028	0.427324
TRA2B	-0.564665	8.15871	0.00325257	0.061765
ZDHHC8	-0.564578	5.76542	0.0143092	0.122681
CAP1	-0.564562	8.26871	0.0163081	0.129258
RPL36AL//RPL36A	-0.564335	7.04834	0.0103685	0.105137
KLF11	-0.564164	5.90752	0.00770783	0.0923647
GM3944	-0.564122	6.26199	0.0081036	0.0942415
PPIL2	-0.563745	7.61371	0.00426023	0.0697968
BEST1	-0.563536	4.22454	0.00661994	0.0862922
ZFP125	-0.563378	4.98116	0.019118	0.139992
BC028528	-0.563257	6.14924	0.0315969	0.178758
PAPOLG	-0.562977	6.11585	0.00857507	0.0964972
ZFP414	-0.56285	7.62608	0.00576481	0.0812811
DDX20	-0.562621	5.9491	0.00364462	0.0652401
RNH1	-0.562614	7.42024	0.0098214	0.102834
LOC102638085	-0.56236	3.14428	0.0328758	0.182434
CD37	-0.562106	5.57184	0.0311683	0.177642
PDE8A	-0.561852	4.86794	0.0108517	0.107388
PSMB7	-0.561848	8.52815	0.00672098	0.0867979
PTPLAD2	-0.561746	6.06785	0.018315	0.137271
AIMP2	-0.561594	7.25055	0.00785469	0.0929819
TMEM167B	-0.561574	6.85228	0.0182873	0.137197
PANK4	-0.561561	5.87128	0.0158777	0.128254
UBE2D2A	-0.560951	8.86009	0.00380675	0.0665954
VMN1R175	-0.560858	3.52824	0.0421508	0.205958
TRAPPC3	-0.560703	8.07582	0.00490723	0.0747088
PPHLN1	-0.560429	7.63632	0.00501711	0.0758617
GM26510	-0.560277	5.33343	0.016577	0.130281
VSIG4	-0.560141	4.55038	0.0135372	0.119361
MDP1	-0.559816	5.90456	0.0061679	0.0836641
DIMT1	-0.559784	5.9624	0.00319757	0.0613889
PCYOX1	-0.559653	7.91246	0.00539945	0.0784695
BSG	-0.559107	10.7157	0.00374194	0.0659117
FNDC3A	-0.558857	7.44665	0.00875992	0.0971789
APPL2	-0.558812	7.1974	0.00488599	0.0746054
ZRANB1	-0.558528	7.36354	0.0198685	0.14255
MBNL2	-0.558403	8.9301	0.00430132	0.0699522
FADS1	-0.558341	8.60102	0.00314486	0.0610635
SNAP29	-0.558316	5.46878	0.010212	0.104559
GABARAPL1	-0.558277	8.81164	0.00448979	0.0714267
PRPS2	-0.558199	6.00108	0.00355556	0.0645906
BC023829	-0.558005	6.39951	0.00689147	0.0876027
GM8074	-0.557746	5.19482	0.00495036	0.0751403
CDK2AP2	-0.557526	6.9359	0.0120203	0.112969
GM14493	-0.557211	5.04686	0.00923475	0.099771
CD300A	-0.55698	5.5174	0.0326357	0.181857
CFP	-0.556299	7.60595	0.0321234	0.180231
SFXN3	-0.556224	7.92383	0.00504668	0.0759013
PLEKHO1	-0.556182	7.21777	0.0161263	0.128632
CDC37	-0.555961	7.31652	0.00428117	0.0698463
GM17745	-0.555928	3.67383	0.00805079	0.0939473
MGAT4B	-0.555927	6.94977	0.00898755	0.0983994
NOLC1	-0.555855	7.10251	0.00604218	0.08291
ARIH2	-0.555799	7.32597	0.00648303	0.0852305
CLASP2	-0.555741	6.67128	0.00622575	0.0839671
PRKAB2	-0.555629	6.29291	0.0179418	0.135721
SLC11A1	-0.555539	6.83236	0.0122995	0.114458
TK2	-0.555388	6.55133	0.00647466	0.0851569
NDUFAF3	-0.555362	6.24031	0.00899972	0.0984535
COG3	-0.555236	7.01552	0.00441625	0.0709991
TOR1AIP2	-0.555205	7.78639	0.00458261	0.0722337
HDAC9	-0.555203	5.21961	0.0255166	0.160357
IRAK2	-0.555151	6.59903	0.0233536	0.154005
VRK1	-0.554856	6.23567	0.0236883	0.154843
4833417C18RIK	-0.554706	4.58928	0.0242781	0.156327
CPNE2	-0.554703	6.46066	0.0390038	0.197897
GM25526	-0.554702	3.78135	0.00353575	0.0643922
LMAN2	-0.554691	7.39344	0.0186703	0.138348
IL4RA	-0.554675	8.01716	0.0124125	0.114916
ACOX3	-0.554603	5.86447	0.0278663	0.167904
SLC16A1	-0.554373	7.02635	0.0159008	0.128346
DRG2	-0.55423	6.77754	0.00453591	0.0719031
RNF19A	-0.553986	8.22912	0.00780355	0.0927524
SLC35A5	-0.553939	6.65744	0.0145149	0.123517
GM9725	-0.553536	4.57812	0.00803602	0.0938462
SLMO1	-0.553465	2.70154	0.0318746	0.179615
ART2B	-0.553348	3.06861	0.0202377	0.144161
GM6524	-0.553268	2.11466	0.0117832	0.11181
TCEAL1	-0.552554	4.18288	0.00705707	0.0887534
FKBP1B	-0.55243	4.92158	0.102777	0.321325
SMPDL3A	-0.552338	7.2235	0.0649628	0.255097
PROSC	-0.552328	7.09262	0.0162631	0.129081
GM26457	-0.552315	5.02454	0.103627	0.322216
SMN1	-0.552312	6.2232	0.00484772	0.0743736
TARS	-0.55204	7.34282	0.00469462	0.0729498
MIR222	-0.551351	3.23855	0.011002	0.107903
SPARCL1	-0.551295	3.99479	0.00882144	0.097499
VPS39	-0.551217	6.75002	0.00576085	0.0812626
TRIB2	-0.551195	4.66182	0.00778776	0.0926364
2310010J17RIK	-0.551139	5.64101	0.0243445	0.156543
TUBGCP3	-0.551099	6.37121	0.00610908	0.0834347
MTFR1	-0.550791	6.21502	0.00582349	0.0815103
HSPB6	-0.550786	5.77262	0.0110653	0.10811
HYAL1	-0.550757	4.71511	0.0508849	0.226117
GM7120	-0.55072	4.60148	0.02009	0.143606
DNAJA3	-0.550706	7.03897	0.00459706	0.0723131
2310030G06RIK	-0.550333	6.52313	0.00574472	0.0812215
ZBTB22	-0.550265	6.12095	0.00970968	0.102268
CYP2D22	-0.549821	7.67136	0.0298424	0.173848
MYC	-0.549741	8.20329	0.0222616	0.150551
[truncated: 11,227 more rows]

## Sheet: Supplementary Data 2B
Gene symbol	log2 Fold Change	mean expression (log2)	P-value (Empirical Bayes)	adjusted P-value (FDR)
CXCL9	3.0678	5.94393	5.90422e-05	0.0162851
IIGP1	2.71241	7.0815	0.000146974	0.020078
GBP2	2.67805	7.87711	9.33998e-06	0.00903248
GBP2B	2.64832	5.45947	9.462e-05	0.0176263
CLDN26	2.43466	5.57467	6.36629e-05	0.0163586
GBP8	2.35345	8.48349	9.08891e-06	0.00903248
SCARNA10	2.31267	7.45115	1.35793e-06	0.00561028
GBP5	2.30809	5.87989	1.05312e-05	0.00903248
RNU3A	2.2317	9.64194	2.26542e-05	0.0114151
GBP3	2.17237	6.31132	0.00021096	0.0213157
GM2044	2.16295	5.05731	0.000121053	0.0192702
GM26012	2.08635	3.96505	0.00142328	0.0416643
SNORA73B	2.01343	7.94055	7.21642e-07	0.00561028
RNY1	2.00059	5.11911	1.82525e-06	0.00561028
GBP4	1.98581	5.49568	0.0017985	0.0460506
RHOX8	1.96983	4.47188	2.56739e-05	0.0119566
GM23462	1.94637	3.58241	0.000176898	0.0205795
GM26497	1.9455	6.0205	2.23516e-06	0.00624564
IRGM2	1.9188	7.66274	0.000798264	0.0337036
GM23138	1.90184	5.6267	4.78242e-05	0.0152383
DEFB19	1.8952	4.56666	7.92115e-05	0.0171838
SNORD17	1.88398	9.09685	1.49007e-06	0.00561028
MUC16	1.88203	8.40717	9.12659e-05	0.0175327
IGTP	1.87259	6.79515	0.00400119	0.068066
GM22739	1.79732	5.81665	4.20222e-06	0.00717576
GM24996	1.77915	4.72183	0.00073796	0.0328475
CIITA	1.76053	6.35696	9.29221e-05	0.0175691
LY6A	1.73123	8.14645	0.00640355	0.0847876
LY6C2	1.73115	6.07488	0.00364667	0.0652401
GM23833	1.70827	6.26075	0.000100017	0.0180777
GM16045	1.68953	4.92377	2.06575e-05	0.0114151
TRAJ21	1.67895	3.91606	0.000145338	0.0199688
GM23851	1.65444	5.99206	5.80263e-06	0.0080352
ELN	1.65328	6.69464	0.00045845	0.0273452
GM26139	1.63451	6.97317	0.000139653	0.0199688
OLFR1034	1.62368	7.22505	0.000982044	0.0360322
SH3TC2	1.60318	8.18381	9.95038e-06	0.00903248
GM17542	1.58755	7.63554	3.60885e-06	0.00717576
H2-M2	1.58012	5.41762	0.000276474	0.022676
GM24867	1.57884	6.67094	0.000198504	0.0210368
SNORA47	1.57779	6.88958	0.000276761	0.022676
TRIM7	1.57488	6.47448	3.56842e-06	0.00717576
MLXIPL	1.568	8.04586	6.27403e-06	0.0080352
GM24112	1.55131	7.33529	0.00124636	0.0395431
GM23713	1.54845	7.31961	0.00110378	0.0378225
SNORA44	1.53344	7.77178	3.78921e-05	0.0134882
GM4951	1.52765	7.51804	0.000287716	0.0228078
AKR1CL	1.51161	7.32061	0.00587924	0.081992
GM23200	1.47556	3.89152	0.00643102	0.0849099
TRBC2	1.47548	6.31112	2.11193e-05	0.0114151
TRAJ18	1.47526	4.91288	0.00104474	0.036837
GM24650	1.47477	2.34084	8.10732e-05	0.017309
GM23251	1.47085	3.67545	0.00139087	0.0413033
MIR1947	1.46873	2.92324	0.00156903	0.0438168
GM23640	1.45716	5.44709	7.27415e-05	0.016628
8030411F24RIK	1.45682	4.87391	0.00202338	0.0488272
CGN	1.45057	7.5349	3.06539e-05	0.0127326
SNORD22	1.44723	8.79978	0.000163574	0.0204411
MIR130A	1.43864	2.57012	0.000463059	0.027478
GM26372	1.43255	7.66157	0.000116781	0.0189921
GM24559	1.42498	3.52657	0.010549	0.106134
ITGAL	1.42224	5.74109	0.000171492	0.020564
CFB	1.41623	7.11313	0.000226879	0.0218927
ATP1B2	1.38941	7.7183	0.000148409	0.0201842
GM22645	1.38637	4.4385	4.02587e-05	0.0139037
GM24724	1.3839	7.54343	0.000137146	0.0197908
GM25873	1.36967	6.92571	6.53691e-05	0.0163586
GM25431	1.36085	5.3716	0.00777356	0.0926094
ETNK2	1.35909	5.56623	0.000195411	0.0208291
DDIT4	1.3549	8.02872	2.94241e-05	0.0123891
MIR5123	1.34526	7.46393	0.0025658	0.0546535
GM26443	1.34412	5.39362	0.0600361	0.245259
GM26168	1.34384	4.38822	0.00753292	0.0916262
GM24762	1.34288	4.77487	0.000984711	0.0360322
CST9	1.34181	4.13975	0.002943	0.0589714
GM26484	1.33229	5.73956	0.000731308	0.0328475
GM22766	1.3322	4.19966	0.00168783	0.0447994
GM25931	1.32883	7.62059	0.0042654	0.0697968
SHBG	1.3264	4.99283	0.00184328	0.0464022
GM19639	1.32233	5.96027	8.6725e-05	0.017309
GM23613	1.3218	6.28242	0.0010469	0.036837
TGTP2//TGTP1	1.31292	3.77907	0.0172591	0.133156
GM23444	1.30922	8.89458	5.09259e-05	0.0153462
SNORA64	1.30801	7.1488	7.41138e-05	0.016628
MIR290A	1.30509	2.80526	0.00131566	0.0404968
SNORA73A	1.30272	6.66885	2.89348e-05	0.0123891
GM19692	1.2993	5.861	3.61233e-05	0.0132916
LOC102642252	1.29628	4.72517	0.000307127	0.0234081
TRAJ20	1.29375	3.87747	0.00203928	0.0488272
RNF213	1.29321	8.81198	0.00028761	0.0228078
GM24009	1.29224	9.0573	4.53899e-05	0.0150744
GM22447	1.28933	9.37855	3.52039e-05	0.0132916
GM22586	1.28886	3.41877	0.00392888	0.0676159
GM23593	1.28877	7.51693	0.000315139	0.0235464
CMA2	1.28841	3.58797	0.000381019	0.025261
GM24669	1.27532	2.2439	0.00425407	0.0697968
SMIM22	1.27195	7.4404	4.82841e-05	0.0152383
MIR466H	1.27161	7.59971	5.23968e-05	0.0156361
GM25905	1.27041	4.26898	7.93864e-05	0.0171838
GM23316	1.26702	3.73065	0.000145044	0.0199688
MTERF1B	1.266	6.98632	0.000235487	0.0219329
GM12122	1.26266	4.75095	0.00489767	0.0746725
GM22009	1.26109	10.7857	7.15706e-05	0.016628
GM23129	1.25851	6.73869	0.000352259	0.024671
GM12250	1.25482	5.66528	0.0392994	0.198806
ZBP1	1.25436	6.87171	0.0511693	0.22666
GM10535	1.24199	4.92149	0.000656609	0.031766
GM22717	1.23655	3.18113	0.000575806	0.0306587
ZFP936	1.23461	3.68563	0.000551731	0.0298042
EMR4	1.22943	4.75499	3.44747e-05	0.0132916
AW112010	1.22189	7.89081	0.00361577	0.0652352
HERC6	1.22188	7.10888	0.00274047	0.0565708
GNG13	1.21514	6.40091	0.000314931	0.0235464
GM15686	1.21342	5.17108	0.000154447	0.0204411
GM24843	1.21195	3.13114	0.000169157	0.020564
GM22743	1.20884	5.95505	0.00215457	0.0502848
BC034090	1.20344	4.71386	0.000321155	0.0235464
GM11309	1.20314	4.3113	0.00028304	0.022676
PMIS2	1.20099	3.45665	0.00128381	0.0400628
GM23514	1.19878	4.71904	6.71438e-05	0.0163586
GM12744	1.19417	5.94658	5.93397e-05	0.0162851
MIR1955	1.19192	6.14209	4.96211e-05	0.015252
PANK1	1.189	6.05795	0.000209886	0.0213157
GM23712	1.18689	2.53613	0.000927955	0.0353696
GM16196	1.1865	5.29632	0.000830348	0.0340608
CLDN15	1.18267	7.77387	0.000289729	0.022844
GM25581	1.18168	4.51445	0.00634709	0.0846012
GM22840	1.18146	5.22577	0.000237617	0.0219329
TNNI3	1.17971	7.38185	5.80288e-05	0.0162851
GM24338	1.17783	4.1889	0.00205006	0.0488272
OBSL1	1.17635	6.60681	8.55326e-05	0.017309
GM24771	1.17415	4.64229	0.00918359	0.0995817
TRAJ27	1.1734	4.1686	8.55733e-05	0.017309
GM23036	1.16954	3.37472	0.000391874	0.025477
OLFR331	1.16143	5.73881	0.00149429	0.0428741
GM11060	1.16135	9.12795	0.000513882	0.0290353
MIR3080	1.15753	4.01196	0.00281215	0.0574333
MIR1927	1.15623	5.23215	0.000682552	0.0321951
APOL9B	1.15603	5.42348	0.0562958	0.236971
TRAJ17	1.15244	3.78212	0.0300545	0.174497
GM16170	1.15149	6.4657	0.000170968	0.020564
GM15138	1.15049	2.85152	0.000195842	0.0208291
MYLK3	1.14802	4.74086	0.000251717	0.0221386
MIR883A	1.14593	2.34824	0.0110491	0.108055
GM4787	1.14403	4.46308	0.000525986	0.0294331
PTPRV	1.14262	5.79413	0.00152714	0.043319
GM24086	1.13942	3.75109	0.000135551	0.0197908
N-R5S98	1.13919	10.3659	0.000163656	0.0204411
ZFP579	1.13467	7.66638	4.59946e-05	0.0150744
GM2042	1.13359	3.86274	0.0161905	0.128724
ERCC6L	1.1332	3.69432	0.000210402	0.0213157
GM23602	1.133	6.25941	0.000760466	0.03325
GM26870	1.13179	8.22035	0.0576213	0.239794
GM22810	1.131	3.47553	3.87893e-05	0.0135485
OLFR668	1.12969	2.47577	0.0743109	0.273363
MIR680-2	1.12934	10.5755	0.00184325	0.0464022
GM22069	1.12447	6.40042	0.00176407	0.0457959
SSXB9	1.1241	3.38954	6.66952e-05	0.0163586
LOC102639717	1.12011	3.74351	0.00159853	0.0439178
TRAV16	1.11968	3.37464	0.00024204	0.0219457
ARXES2	1.11771	8.29817	0.00518218	0.0768719
GM24283	1.11615	3.0958	0.0288922	0.170949
GM22866	1.11349	6.1203	0.000120508	0.0192702
LOC102635638	1.10965	5.87407	0.000108155	0.0187069
GM24783	1.10827	2.41046	0.000352363	0.024671
IRGM1	1.10626	6.63213	0.0140627	0.121897
1700047G07RIK	1.10532	4.39612	0.00246765	0.0538312
AMHR2	1.10377	9.63715	0.00108773	0.0374816
LOC102637646	1.10339	6.06729	0.000281157	0.022676
5031426D15RIK	1.10129	5.08321	0.000257752	0.0223017
STAT1	1.10128	7.61863	0.0111803	0.108784
LOC102632809	1.10104	7.06341	0.00072075	0.0326269
GM24207	1.10011	3.03523	0.000265011	0.0224398
GM24770	1.09854	6.43626	0.000237332	0.0219329
GM26849	1.09707	4.81468	0.000496871	0.0285126
GM15122	1.0966	5.1046	0.0002347	0.0219329
OAS2	1.09653	7.24068	0.0494499	0.223202
GM23612	1.09465	5.24545	0.0287447	0.170468
SOCS1	1.09317	4.9529	0.0124954	0.115106
SLC22A13B-PS	1.09205	4.61263	0.000237085	0.0219329
1700001D01RIK	1.09025	5.95687	0.00186922	0.0467488
MIR378B	1.08775	7.08533	0.00171734	0.0451912
GM4841	1.08532	4.90807	0.0102365	0.104604
GM24343	1.08405	4.32198	0.0617875	0.249234
GM10718	1.08332	8.97742	0.0442432	0.210609
GM26854	1.08253	5.00204	0.000498865	0.0285542
GM23701	1.08181	6.44369	0.0346872	0.187378
OLFR213	1.08104	3.33347	0.000348049	0.0245931
H19	1.07849	4.60871	0.000216365	0.0215018
GM24273	1.07473	4.34027	0.00024407	0.0220647
AXDND1	1.07446	6.00725	0.000260672	0.0223183
GM25363	1.07267	3.63077	0.016012	0.128582
CD5L	1.07243	4.71488	0.000163602	0.0204411
GZMA	1.06614	4.25754	0.025025	0.15899
TMEM184A	1.06503	9.24241	0.000258484	0.0223017
APOL7A	1.06432	5.3802	0.0112256	0.109046
MSANTD1	1.06419	4.94305	7.29051e-05	0.016628
GM25877	1.06235	1.99463	0.00517862	0.0768719
GM24594	1.0614	4.47414	0.0058119	0.0814902
LOC102639888	1.06026	5.27438	0.000171552	0.020564
GM24890	1.05922	6.46497	0.000157097	0.0204411
GM23609	1.05676	7.33994	0.00270719	0.0563566
GM25968	1.0551	4.86451	6.45336e-05	0.0163586
RETNLA	1.05434	7.48597	0.0392184	0.198625
UBE2L6	1.05394	6.11602	0.00220052	0.0505876
N-R5S1	1.0519	6.48957	0.00117596	0.0386582
GM8550	1.051	5.41293	0.00609204	0.083408
GM16596	1.04974	5.32556	0.000308988	0.0234503
E330033B04RIK	1.04847	5.78645	6.6534e-05	0.0163586
GM24576	1.04846	3.8787	0.000305945	0.0234081
CELA3B	1.04668	4.82057	0.00866298	0.0967866
SEMA6C	1.0431	6.2347	0.000544439	0.0295589
GM24391	1.041	5.02752	0.000681705	0.0321951
ADAM4	1.04062	5.21693	0.00153233	0.0433696
GM23987	1.03984	5.03315	0.0155942	0.127109
CHAF1A	1.03874	4.72568	0.00097226	0.0360052
GM23985	1.03731	3.18746	0.0015714	0.0438168
TRAJ4	1.03653	2.27277	0.000362228	0.0250198
GBP10	1.03474	7.81419	0.0315208	0.178525
GM6155	1.03432	7.40707	0.000212019	0.0213157
PSMB9	1.03422	8.28681	0.0025606	0.0546535
A830039N20RIK	1.03194	4.0635	0.00449191	0.0714267
GM10115	1.0273	5.80016	0.000685442	0.0321951
PLXNB3	1.02571	5.51599	0.000160176	0.0204411
TTLL10	1.02364	5.41323	0.000359499	0.0249434
PILRB1	1.02219	5.48428	0.000680531	0.0321951
GM16741	1.02161	4.11251	0.0149587	0.125284
GM23466	1.0211	4.86718	0.140766	0.374701
GM22702	1.02028	10.2818	0.00327453	0.0618619
GM10719	1.01899	8.87237	0.0522349	0.229069
KCNT1	1.01877	5.88714	0.00219194	0.0505412
SMARCA5-PS	1.01761	2.95918	0.00188623	0.04703
GM23616	1.01732	4.28068	0.00374572	0.0659405
GM26067	1.01623	4.37803	0.000733356	0.0328475
KANK3	1.01561	9.57117	0.00116159	0.0385438
C530030P08RIK	1.01376	7.52986	0.000596673	0.0308842
GJC3	1.01191	4.60394	0.00030767	0.0234081
GM10152	1.00933	5.59618	0.000704871	0.0323521
ENPP2	1.00628	7.37265	0.000430744	0.0266028
SPINK4	1.00609	4.15806	0.00524234	0.0774316
GM25151	1.00582	2.83847	0.00848327	0.0960424
4930404H24RIK	1.00578	4.84057	0.000373544	0.0250691
OLFR1033	1.00488	6.17759	0.000199848	0.0210368
GIMAP4	1.00411	3.49849	0.000638959	0.0314739
GM15821	0.999983	6.52283	0.00825248	0.0949669
TRAJ15	0.998179	2.61952	0.0149013	0.125151
GM7381	0.997671	3.4245	0.000144433	0.0199688
GM22188	0.997106	4.57876	0.049628	0.22334
KCNMA1	0.996737	4.60696	0.0083259	0.0950643
GM24195	0.996452	3.91066	0.00208133	0.0492485
GM8324	0.992927	6.31382	0.00125422	0.0396336
PNLIP	0.992663	3.16348	0.000863728	0.0345374
1110028F11RIK	0.991448	4.62125	0.00389384	0.0673143
E330013P04RIK	0.989942	6.5426	0.037035	0.193197
GM24476	0.988989	4.61179	0.000612566	0.0312357
GM13315	0.986102	4.80087	0.000966624	0.035883
IRG1	0.985647	5.65718	0.0402439	0.201069
MARCH3	0.981302	5.35904	0.000738043	0.0328475
GM24568	0.976602	6.72635	0.000950867	0.0355125
DDX60	0.976217	6.26934	0.00247483	0.0538617
SCARA5	0.976191	4.74818	0.00159725	0.0439178
GM23675	0.976011	4.40935	0.000361866	0.0250198
AQP9	0.975099	5.50393	0.00177911	0.0458418
GM22764	0.974979	2.88845	0.000779885	0.0333862
SSXB1	0.974495	3.68027	0.00619494	0.083809
GM25568	0.974364	6.03063	0.0322148	0.180395
LEPR	0.974061	3.20361	0.000501328	0.0285887
OLFR726	0.97358	5.5839	0.000669648	0.0319381
UNC45B	0.972468	6.1004	0.000224653	0.0217828
GM22607	0.972331	3.43063	0.0141366	0.122091
C4BP-PS1	0.971238	3.25703	0.00597646	0.0825982
TLE2	0.970158	4.76166	0.00139617	0.0413033
OLFR872	0.96944	5.15946	0.000304847	0.0234081
C030013C21RIK	0.96942	5.80521	0.000381303	0.025261
1700095A13RIK	0.967657	3.50245	0.0015624	0.0437772
OLFR338	0.966923	2.59994	0.00602144	0.0828
IRF1	0.966603	6.43566	0.000636758	0.0314739
F830016B08RIK	0.966451	5.57841	0.0220087	0.149499
OLFR98	0.966205	3.99054	0.0558891	0.236327
GDPD2	0.964793	5.86695	0.000431449	0.0266028
GM15735	0.964251	4.58833	0.000935541	0.0353696
SNORD15B	0.963513	6.48954	0.000872686	0.0345756
GM24927	0.962634	4.79143	0.000415599	0.0262845
H2-Q7	0.962249	8.3792	0.000783407	0.0334904
GM10717	0.962037	7.94923	0.0550864	0.234709
GM24277	0.961762	5.02324	0.0169413	0.131629
GM24095	0.957775	9.2913	0.000642016	0.0315512
GM16880	0.955884	4.99944	0.000306412	0.0234081
OLFR1355	0.954825	3.71549	0.000180935	0.0205977
5430437J10RIK	0.953821	4.39253	0.00386261	0.0671141
GM22231	0.951245	7.34934	0.000819036	0.0340199
GM15910	0.950793	4.53774	0.00121805	0.0393268
MYCBPAP	0.950248	5.43924	0.000523063	0.0293919
PRL2C2	0.948648	3.94473	0.116816	0.340693
TAP1	0.948353	7.00141	0.012023	0.112969
CST11	0.946377	2.96595	0.0125969	0.115407
GM23121	0.941952	6.34518	0.000358656	0.0249412
GM25663	0.940258	6.14902	0.00301467	0.0596292
BST2	0.940218	8.56048	0.0363399	0.19145
GM26584	0.939894	5.6725	0.00017412	0.0205795
RAD51AP1	0.939689	4.42298	0.000958238	0.035701
GM19703	0.939291	6.46685	0.00186895	0.0467488
GM25813	0.939135	8.78258	0.000591581	0.0308842
BC089597	0.936479	4.79186	0.000603502	0.031062
GM23568	0.933196	7.56748	0.00109086	0.0375054
GM25081	0.932488	4.02506	0.00080767	0.0337301
IL18	0.93202	7.28389	0.000719684	0.0326267
RHBDL3	0.931506	5.41556	0.00127484	0.0400252
OLFR689	0.930575	3.30403	0.000927346	0.0353696
GM6189	0.930343	3.89246	0.0790546	0.282327
GM26554	0.927362	3.34872	0.000273218	0.022676
GM25990	0.923725	7.49042	0.0529158	0.230645
SCARNA2	0.923606	8.77438	0.000227211	0.0218927
GM25537	0.922095	8.8442	0.0154834	0.126932
GM13096	0.918911	5.01829	0.000459061	0.0273452
SNORD116	0.918862	6.21284	0.065733	0.256368
MRO	0.918806	6.10981	0.0065262	0.085648
GM25362	0.918331	2.77874	0.0102089	0.104559
PPP1R35	0.918018	7.32092	0.000234032	0.0219329
H2-AB1	0.917716	10.1533	0.000981648	0.0360322
GM22381	0.916614	2.4797	0.0522626	0.229129
PLXNB1	0.91599	5.81025	0.00217503	0.0504608
RSPH1	0.915457	5.47473	0.000680235	0.0321951
4933431G14RIK	0.914789	5.76696	0.00130071	0.0403025
LOC102633925	0.914529	4.15104	0.00122842	0.0394353
D4ERTD617E	0.914501	5.55597	0.0058141	0.0814902
PPP1R9B	0.914378	6.67051	0.000208137	0.0213157
BC023105	0.913581	4.3878	0.00217272	0.0504608
GM22910	0.913339	2.81497	0.0894764	0.299676
GM26175	0.912232	5.81985	0.000313667	0.0235464
PRL2C3	0.912037	4.2026	0.0993118	0.316218
GM20412	0.91071	10.1313	0.000189872	0.0208291
TPM2	0.910255	4.58629	0.00456824	0.0721676
GM14547	0.909828	5.43498	0.000217558	0.0215018
MYBPHL	0.909604	4.82291	0.00269414	0.0562949
GM22164	0.909579	1.82225	0.000954975	0.0356227
GM24457	0.908689	4.74332	0.0038314	0.0668364
GM6222	0.906987	3.49364	0.0128541	0.116308
CEP55	0.906352	5.78171	0.000352057	0.024671
GM24935	0.905423	7.17494	0.0121832	0.113725
COX7A1	0.90537	6.87553	0.000648707	0.0316497
0610009L18RIK	0.90535	6.5767	0.000155192	0.0204411
GM23424	0.903404	4.10829	0.075311	0.275248
GM24611	0.903098	4.07671	0.0619387	0.249549
GM25035	0.902173	9.03948	0.000425645	0.0265916
GM20559	0.901886	8.15291	0.00578303	0.0813888
UBA7	0.901577	6.94799	0.00462028	0.0724189
LCTL	0.900856	6.63274	0.00058351	0.0306587
HDC	0.899569	7.06038	0.000316403	0.0235464
MIR1953	0.899333	3.08367	0.000852858	0.0344925
GM22773	0.898578	3.27934	0.0455562	0.213676
SNORD34	0.898189	6.90087	0.00124662	0.0395431
PTMS	0.897784	6.85439	0.000241944	0.0219457
PDE1A	0.896441	4.29349	0.00113314	0.0382513
GM22503	0.896423	5.76073	0.0366214	0.192099
GM25295	0.896173	2.102	0.0232233	0.153641
TRAJ19	0.894132	2.62542	0.00268863	0.0562563
GM22370	0.894085	7.30171	0.0014178	0.0416121
PIK3R3	0.89394	5.10209	0.000775344	0.0332846
MIR200B	0.89386	4.30399	0.00556681	0.0798074
GM8439	0.89358	4.73869	0.0240131	0.155814
GM10722	0.893507	3.87446	0.000580992	0.0306587
MIR680-1	0.893016	8.58765	0.0256667	0.160938
HIST4H4	0.891933	4.3486	0.00990653	0.103177
OLFR130	0.890319	3.6435	0.00185681	0.0465142
9130230L23RIK	0.889218	4.97533	0.00754501	0.0917213
GM26288	0.88912	3.25195	0.000448964	0.0271634
MIR1933	0.888839	7.13651	0.0225776	0.151726
GM23521	0.888224	8.3871	0.0165194	0.130161
C330013J21RIK	0.887965	6.83094	0.0132206	0.117991
UBD	0.887907	3.50643	0.000901056	0.0349075
GM15917	0.885085	4.67167	0.0197364	0.14207
MIR5110	0.884687	6.46273	0.00105543	0.0369907
CHIA1	0.883565	3.36617	0.00151167	0.0431527
GM25366	0.882668	2.82294	0.0740013	0.272813
GM25860	0.882162	4.39809	0.00179847	0.0460506
PRSS35	0.880954	5.78052	0.0393663	0.198948
TRAV9D-3	0.879916	7.43255	0.000555884	0.029871
CDC42EP5	0.879842	3.70046	0.001615	0.0440856
TRAV6N-5	0.879619	4.47905	0.0203979	0.144487
GM26493	0.879475	7.08014	0.00326755	0.061811
GM23205	0.879412	7.63805	0.00233374	0.0522991
GM6745	0.878909	4.92088	0.00373638	0.0659117
GM26090	0.878439	3.33647	0.0397475	0.200042
GM26808	0.87765	5.89804	0.000424211	0.026556
GM13062	0.874642	3.57173	0.00939288	0.10056
1700019G17RIK	0.87191	5.50128	0.0198415	0.142426
GM22368	0.870907	6.80675	0.0411846	0.203694
4930533L02RIK	0.868007	2.42304	0.00774459	0.092409
SNORD15A	0.8672	4.91141	0.00378304	0.0663627
GM22769	0.867136	2.82382	0.000709763	0.0325127
STRA6	0.866189	8.53356	0.00127455	0.0400252
GM5798	0.865856	4.00119	0.00197452	0.0483435
PPP1R18OS	0.863546	5.78642	0.00667591	0.0866177
GM19654	0.862856	4.73337	0.000272316	0.022676
APOL11B	0.861933	4.10449	0.0457943	0.214314
GM4070	0.861438	7.20451	0.0152597	0.126351
GM13393	0.86137	2.25592	0.00214715	0.0501879
DEFB42	0.860441	3.31813	0.00235586	0.0525487
GM23456	0.858681	6.80727	0.000897169	0.0348625
GM25153	0.85827	5.54804	0.00372316	0.0659117
GM11615	0.858178	4.50875	0.0118509	0.112107
GM13165	0.857959	2.64887	0.000392057	0.025477
D5ERTD577E	0.857728	2.15044	0.00149178	0.0428741
N-R5S154	0.857672	5.26464	0.000259026	0.0223017
SPIRE2	0.857273	5.59038	0.000496882	0.0285126
GM15489	0.855748	5.58779	0.000717816	0.0325901
NEK2	0.853468	4.71112	0.000873429	0.0345756
1700008F21RIK	0.852453	2.83273	0.0011851	0.0388342
GM25183	0.852088	7.91127	0.00184187	0.0464022
GM24887	0.851925	2.69468	0.0380441	0.195775
GM26500	0.850436	3.27862	0.0484063	0.220741
NKG7	0.849979	5.0647	0.00114118	0.0382513
KCTD14	0.849836	9.03217	0.00141927	0.0416121
GM26037	0.84966	5.37329	0.000263425	0.022429
OLFR1383	0.849235	4.03228	0.0587216	0.242222
SLC4A11	0.847909	6.2718	0.0186486	0.138308
GM23346	0.847712	6.91336	0.0108603	0.107405
OLFR1372-PS1	0.845888	5.51829	0.0160572	0.128582
E330027M22RIK	0.844769	7.59872	0.0430311	0.207946
GM11568	0.844461	3.0892	0.00657159	0.0859536
GM24402	0.844267	3.98481	0.00292234	0.0586701
CACNA2D2	0.844256	4.58843	0.000235013	0.0219329
TRIM34A	0.843938	7.86071	0.0101867	0.104474
GM6104	0.842687	6.92817	0.00100721	0.0363933
GM22929	0.842257	5.48136	0.0451707	0.212914
TMA7	0.841386	8.62112	0.000330996	0.0238754
GM24840	0.841252	5.78991	0.0128956	0.11648
GM24877	0.841114	5.01912	0.12616	0.354459
POU2AF1	0.839958	4.52124	0.0026999	0.0563387
GM12216	0.839724	5.40604	0.00476875	0.0735639
GM2863	0.839425	5.75698	0.00639742	0.0847876
NHS	0.8386	5.0216	0.000402235	0.0257579
GM16310	0.8384	5.44886	0.000463077	0.027478
CRYL1	0.837599	7.6076	0.00322381	0.0616272
OLFR128	0.834881	4.36318	0.00178851	0.0459643
GM15700	0.833456	3.82552	0.00489609	0.0746725
GM26070	0.83333	7.5631	0.0022271	0.0510473
GM15128	0.832744	6.13611	0.118424	0.343038
GM11938	0.832674	3.72767	0.00324726	0.061765
LY6D	0.8322	4.69508	0.000788776	0.0335465
LOC102639518	0.831192	6.05239	0.000764117	0.03325
4930414N06RIK	0.831004	5.27856	0.00082824	0.0340608
1700040L02RIK	0.830282	4.37682	0.00378481	0.0663627
IFI27	0.82981	8.53905	0.00166203	0.0444838
GM26429	0.829624	6.91076	0.00913561	0.0992581
1700094C10RIK	0.828828	5.18672	0.00482385	0.0741354
EMX2OS	0.82784	4.07713	0.00227486	0.051581
ZG16	0.827709	3.63909	0.00359309	0.0649314
AY358078	0.82702	5.62952	0.0107151	0.106793
CLEC2L	0.826515	4.02174	0.00902386	0.098564
OLFR39	0.826302	4.71043	0.0175987	0.134493
GTF2A1L	0.826112	3.27744	0.00201942	0.048798
SERPINA3F	0.825848	3.40564	0.00788439	0.0932086
PPP1R3E	0.825676	5.2634	0.000645662	0.0315512
A130010J15RIK	0.82527	6.27938	0.0130025	0.117098
GM4297	0.825212	4.12118	0.124265	0.351719
9530026P05RIK	0.824959	6.63745	0.0033647	0.0627173
STAT2	0.824692	6.71522	0.0502487	0.224883
GM23887	0.824613	3.57462	0.032455	0.181245
GM12319	0.823969	5.71228	0.000517865	0.0291532
NUAK2	0.823146	5.70488	0.00396757	0.0678512
GM25811	0.822402	4.71574	0.240004	0.490524
APOL7E	0.822369	4.59119	0.00178425	0.0458934
A430089I19RIK	0.821149	5.68557	0.0623479	0.250305
MYO18A	0.820843	7.11508	0.000276458	0.022676
PPNR	0.82068	6.5813	0.00866305	0.0967866
KCNQ1OT1	0.819675	6.92084	0.00219004	0.050537
BC100451	0.819563	6.29482	0.0010903	0.0375054
GM8979	0.818363	8.48892	0.00589449	0.08213
GM24400	0.818314	7.0626	0.00859434	0.0965378
AA666905	0.818269	5.88984	0.00111947	0.0381477
ADAMTS14	0.817798	4.86975	0.00115583	0.0385244
GM22960	0.81711	6.44948	0.00269747	0.0563263
IFI205	0.816504	6.06763	0.122929	0.349796
OLFR773	0.815352	2.76192	0.00289476	0.0583451
GM22345	0.815259	4.55928	0.0905748	0.301625
OLFR937	0.81478	2.35642	0.00364542	0.0652401
ARHGAP26	0.81447	7.9088	0.000825545	0.0340608
PLXNA2	0.81447	5.75237	0.00897176	0.098347
GM4567	0.814416	4.60427	0.0810968	0.286185
OLFR1286	0.813084	2.58165	0.00370868	0.0659117
GM16241	0.812833	4.31831	0.00303801	0.0598203
GM23209	0.812652	5.18027	0.00610635	0.0834347
THY1	0.812409	4.06997	0.00638335	0.0847723
PNLIPRP2	0.812364	5.03136	0.000631814	0.0314609
GM25514	0.812275	5.67733	0.000746553	0.0329222
TAP2	0.812082	6.00009	0.0087265	0.0970428
GM23608	0.812047	3.91348	0.000716345	0.0325901
CST8	0.811465	5.58892	0.000813173	0.0338679
GM24128	0.811242	3.06588	0.0213451	0.147368
HAAO	0.810862	6.13135	0.0136071	0.119806
9130004J05RIK	0.810828	7.94873	0.00173219	0.0453513
GM22937	0.80918	3.3872	0.00972212	0.102339
PRKAR2B	0.808721	5.40178	0.000827935	0.0340608
GM26075	0.808454	4.37286	0.00469913	0.0729498
GM22805	0.808391	6.51183	0.0129258	0.116715
GM22968	0.808003	3.0171	0.00115069	0.0384443
MYO5B	0.807071	6.79782	0.000816256	0.0339503
LOC102639115	0.80658	2.99865	0.0301042	0.17457
MEGF6	0.805191	5.70618	0.00610344	0.0834347
GM24730	0.805119	4.14184	0.000723255	0.0326922
1700120E14RIK	0.802879	4.43797	0.000828561	0.0340608
OLFR988	0.800844	4.7186	0.0828198	0.28912
RPL31-PS4	0.800762	3.31111	0.00334281	0.0624648
ATP5S	0.80063	5.95605	0.00132908	0.0407478
GM25406	0.79956	4.22717	0.0269307	0.164993
CBFA2T3	0.799297	6.46753	0.000761944	0.03325
LAT	0.799081	4.82366	0.000859044	0.0345374
GM16302	0.798709	4.65436	0.00213463	0.0499935
2310034G01RIK	0.798189	5.40639	0.000482298	0.0282416
FLRT1	0.797567	7.83659	0.00151625	0.0431527
PLA2G10OS	0.797365	7.78565	0.104963	0.323782
SLC51B	0.797345	3.73421	0.0114361	0.11022
MIR330	0.79665	6.86005	0.00358381	0.064912
SNORD32A	0.794918	8.60994	0.000533294	0.0294584
GM20448	0.793622	6.07848	0.00140248	0.04141
RNF125	0.793589	4.52216	0.0146992	0.124325
8430423G03RIK	0.793158	4.90036	0.000669368	0.0319381
GM24461	0.793106	4.60823	0.0576217	0.239794
GM11266	0.793	5.48906	0.00553278	0.0795049
GM22229	0.792141	4.86764	0.011498	0.110509
WNT6	0.792138	5.12171	0.0014953	0.0428741
GM22529	0.791328	1.99141	0.118486	0.343141
LOC102639901	0.791087	6.36941	0.000554483	0.0298479
CAMKK2	0.790449	6.34869	0.00065842	0.0317706
ZSCAN4C	0.789142	2.55054	0.00701718	0.0885415
LOC102639608	0.789084	3.46781	0.000715046	0.0325901
OLFR983	0.788761	2.42477	0.000612783	0.0312357
GM24955	0.788678	5.59056	0.00150325	0.0429818
NLRC5	0.788537	5.23082	0.00484944	0.0743736
KIF22	0.788509	5.15141	0.000703773	0.0323521
NTF5	0.787936	3.99271	0.0100312	0.103602
OLFR825	0.787641	3.01744	0.00711494	0.0891915
MIR1967	0.787573	2.91689	0.0310179	0.17719
GM26216	0.787506	5.67857	0.00145842	0.0422501
CHST1	0.787017	4.18811	0.00426142	0.0697968
LOC102641247	0.786397	4.48084	0.000695037	0.0322709
GM24049	0.784111	5.80738	0.020625	0.145135
GM23656	0.783841	5.64906	0.00747525	0.0914639
ATP8B5	0.783785	4.98555	0.00785612	0.0929819
TCTE2	0.783426	5.36454	0.00232815	0.0522991
COL6A2	0.783277	7.24994	0.00139017	0.0413033
CLCA1	0.783238	3.15217	0.000524142	0.0293988
FRAS1	0.782999	4.63355	0.0117147	0.111444
N-R5S82	0.78286	3.27414	0.134269	0.366066
GM20946	0.782639	4.39386	0.014824	0.124868
RAD51	0.782483	4.76733	0.000595174	0.0308842
ZFP872	0.78188	4.8795	0.00139485	0.0413033
TCP10C	0.781518	4.73694	0.159108	0.399387
PLXNA4OS1	0.780571	6.7487	0.00425862	0.0697968
PADI3	0.780492	5.39713	0.000962267	0.0358078
ENO1B	0.78018	2.50508	0.014202	0.122208
LOC102638005	0.779934	5.17698	0.000632555	0.0314609
GBP7	0.779891	6.6334	0.0342638	0.186249
TRAJ12	0.77983	5.66532	0.0214248	0.147654
GM9159	0.779664	4.47443	0.00827351	0.0950363
UPK1B	0.778293	9.04036	0.0012736	0.0400252
GM24526	0.778227	3.93712	0.0185634	0.138015
GM24384	0.777408	2.51128	0.00115626	0.0385244
GM25249	0.776545	4.60262	0.00334879	0.0624992
TRIM56	0.776301	7.95851	0.00133693	0.0407521
GM22707	0.776098	7.2879	0.0343357	0.18643
GM16048	0.775496	8.3385	0.000664026	0.031796
PLVAP	0.774726	3.90418	0.000577913	0.0306587
BC021614	0.77471	8.76836	0.000494145	0.0285126
GM10118	0.774562	3.88749	0.0206665	0.14518
PAK6	0.774498	4.90304	0.00170794	0.0450279
GM22310	0.774453	4.18083	0.0062695	0.0842701
GM11683	0.77427	3.96502	0.0372868	0.193792
GM10715	0.77342	5.55962	0.0291627	0.171985
VMN1R225	0.773408	3.09764	0.011505	0.110509
GPHA2	0.773386	4.72503	0.0100117	0.103578
GM23362	0.773292	6.09597	0.0836811	0.290107
TAS2R144	0.772987	3.4389	0.0027455	0.0566364
C4B	0.772981	7.4535	0.0149416	0.125284
GM26020	0.772292	5.87237	0.00420452	0.0697501
OLFR1029	0.771815	4.73478	0.0422169	0.206096
GM25198	0.77155	7.67826	0.0288127	0.170639
MIR669F	0.771085	4.42167	0.00469409	0.0729498
GM24541	0.770885	3.41793	0.103123	0.321664
GM23058	0.770006	6.12361	0.0108212	0.107225
GM22549	0.769048	5.19497	0.00216214	0.0503208
GM23330	0.768978	3.89026	0.0546245	0.234047
GM24754	0.768404	4.02168	0.00120808	0.0391551
OLFR1126	0.768008	2.15547	0.0637809	0.252901
GM22578	0.767801	6.59605	0.0336949	0.184665
GM25987	0.767327	4.45777	0.0466279	0.216528
MIR450-2	0.766891	3.40699	0.0652243	0.255388
LOC630751	0.766282	3.00712	0.0132485	0.118062
GM22588	0.765915	3.65459	0.0208571	0.145767
OLFR38	0.765299	4.58235	0.0265168	0.163631
SORBS2OS	0.764902	5.367	0.000542814	0.0295589
GM10721	0.7647	7.14874	0.0227703	0.152349
GM10921	0.764694	5.57187	0.0543119	0.233622
TAPBP	0.764575	8.13657	0.00279288	0.0572199
GM22485	0.764154	2.5312	0.0053238	0.0778116
OLFR584	0.764154	4.54832	0.00499128	0.0755749
NR1H3	0.764025	4.15915	0.00843171	0.095739
FAM212A	0.762915	4.522	0.000821741	0.0340608
VMN1R94	0.762678	5.34545	0.0534739	0.231756
1700020N15RIK	0.762654	1.90034	0.0105136	0.105953
GM2825	0.762323	2.79547	0.0485332	0.221199
VMN1R77	0.761974	2.30335	0.0266159	0.163897
5730446D14RIK	0.761005	4.99927	0.0024732	0.0538617
OLFR1090	0.76003	3.28845	0.000608645	0.0311799
AA667203	0.759585	5.35096	0.00247781	0.0538617
HSPH1	0.758604	7.39406	0.00102885	0.0367289
GM25444	0.758101	3.78291	0.0125729	0.115374
CD8A	0.756827	4.48733	0.00163554	0.0443383
PECAM1	0.756628	5.09685	0.000936683	0.0353696
GM13715	0.75649	4.03156	0.0456249	0.213841
GM5891	0.756321	3.91101	0.0850194	0.292017
MBOAT4	0.755695	2.6232	0.00315735	0.0611515
GM22556	0.754643	4.45387	0.0074802	0.0914639
GM26476	0.753552	3.79115	0.00732012	0.0904335
GM22453	0.752757	4.30525	0.000663845	0.031796
CAR4	0.752399	3.90012	0.00640915	0.0847876
CEMIP	0.752236	4.36727	0.000935764	0.0353696
CC2D2A	0.7507	6.07161	0.000660977	0.0317941
MIR1190	0.750678	6.64058	0.00372704	0.0659117
GM25947	0.750656	6.65783	0.081265	0.286384
GM22842	0.750321	3.13902	0.0107276	0.106883
GM22520	0.750173	7.07095	0.00448249	0.0714267
MIR1948	0.750029	2.74733	0.00197405	0.0483435
GM4937	0.749294	5.65842	0.0110419	0.108055
GM9611	0.749216	5.12464	0.0857551	0.293309
NPR1	0.749145	7.70382	0.000769206	0.03325
OLFR801	0.749042	3.2231	0.0426103	0.207001
5830418P13RIK	0.748629	5.46302	0.0105252	0.106
NPVF	0.748217	3.62379	0.00246035	0.0537784
GM20513	0.74804	3.96711	0.00763019	0.0921669
MIR5128	0.74671	3.80526	0.0113153	0.109542
GM16211	0.746552	4.91473	0.0328004	0.182275
GM10002	0.74628	4.3001	0.00330596	0.0621341
TPX2	0.746207	5.20965	0.00351085	0.0642722
GM26226	0.745525	5.58847	0.00134387	0.0408571
GM7694	0.744957	6.07604	0.00808255	0.0940951
GM23927	0.744879	7.9734	0.0364527	0.19164
INHBB	0.744639	5.411	0.000704276	0.0323521
GM26046	0.744352	2.53076	0.0197018	0.141972
5033403H07RIK	0.744291	4.01772	0.00328154	0.0619251
GM25885	0.743434	2.88886	0.0470964	0.217524
LY6I	0.743424	6.59978	0.0302397	0.175043
VMN2R74	0.742737	2.31525	0.009282	0.10007
2010005H15RIK	0.742407	3.22037	0.0665021	0.25788
GM20407	0.742058	5.85652	0.0219682	0.149354
SLC35G2	0.74132	3.68771	0.00545758	0.0789039
LRRN4	0.740993	7.41822	0.0108457	0.107388
GM25582	0.740344	1.52869	0.00320949	0.0614956
GM25156	0.74019	1.86131	0.0352531	0.188703
VMN1R101	0.739491	4.79801	0.0961532	0.311232
ADAMTS9	0.73943	8.22385	0.00395028	0.0676815
SYNE2	0.738792	9.01992	0.00356525	0.0647284
PLXDC1	0.738553	7.63061	0.000743366	0.0329203
PREX2	0.738336	5.98263	0.000711175	0.0325288
GM23697	0.737696	4.81814	0.00683522	0.0873573
AKR1B7	0.73759	2.91531	0.00181562	0.0461484
GM23500	0.737249	6.71837	0.202361	0.450885
PLEKHA4	0.73642	4.84518	0.0011637	0.0385438
COL6A1	0.736248	8.45593	0.00627016	0.0842701
DLL1	0.736025	4.34868	0.00155442	0.0436717
GM13380	0.735764	4.10554	0.00167393	0.0446628
GM24106	0.735686	7.09841	0.0031121	0.0606687
AQP5	0.735282	6.24949	0.00837872	0.0955187
GM22932	0.735234	6.7824	0.00831862	0.0950643
SCARNA9	0.734882	11.3307	0.00131409	0.0404968
9430029A11RIK	0.734215	8.59248	0.00402266	0.068066
OOSP1	0.734177	3.41781	0.00181669	0.0461484
1700119H24RIK	0.734084	4.66532	0.00372039	0.0659117
IQCE	0.732905	6.36009	0.00143592	0.0419542
GM5592	0.732669	4.93759	0.00598195	0.0825998
GM21002	0.732541	1.78894	0.00451913	0.0718018
PLCD1	0.732453	5.33644	0.00314701	0.0610667
GM23447	0.732353	2.88907	0.021513	0.147987
GBP9	0.732186	8.33292	0.0167901	0.131116
VMN2R22	0.732144	1.87419	0.0012095	0.0391551
GM22977	0.731365	3.29084	0.010131	0.104146
GM23326	0.731335	6.14957	0.0543099	0.233622
MIR3098	0.731265	6.04604	0.00715927	0.0895258
CASP12	0.731192	5.5243	0.00154801	0.0436525
GM22254	0.730972	5.36113	0.0880264	0.29713
IL5	0.730586	3.62297	0.00124219	0.0395251
OLFR355	0.730183	3.02322	0.00159974	0.0439178
2010001M06RIK	0.729755	4.66727	0.00145717	0.0422501
LOC102635554	0.729509	5.15139	0.0979314	0.314122
NPY2R	0.729079	2.72904	0.0034452	0.063727
GM17112	0.729073	5.21956	0.00401776	0.068066
GM22007	0.729064	6.83676	0.0105123	0.105953
4933408B17RIK	0.72872	4.04337	0.0202568	0.144161
ZFP11	0.7284	4.76236	0.00123896	0.0395251
HEMT1	0.727552	4.09127	0.0279473	0.167943
GM21269	0.727243	3.09237	0.00795032	0.0935921
CST12	0.727148	8.87578	0.0200477	0.143404
GM22082	0.726548	3.77237	0.0864079	0.29439
LOC102641083	0.72635	4.48883	0.00509867	0.0764104
GM26610	0.726299	5.18999	0.00384407	0.0669142
GM7978//BC061212	0.725848	4.91998	0.0849407	0.292017
GM24705	0.725371	2.85865	0.193471	0.440456
ADCY6	0.724388	7.63653	0.0017666	0.0458228
OLFR823	0.723907	2.41463	0.0165511	0.130249
VMN2R58	0.723781	5.42065	0.000948796	0.0355125
MIR5124A	0.723582	7.6229	0.00544445	0.0788475
TRAV13D-4	0.723576	3.46966	0.0834066	0.289858
GM25147	0.723559	4.84725	0.00448303	0.0714267
4921525O09RIK	0.723548	2.98073	0.00266201	0.0559415
CML5	0.723064	2.91091	0.0195109	0.141205
MIR3083	0.722884	5.43068	0.0294922	0.172827
RBM12B1	0.722515	5.50096	0.00685658	0.0873984
GM22194	0.722169	3.82557	0.138211	0.371417
GM17041	0.722016	7.73733	0.00160201	0.0439178
GM20463	0.721674	8.6701	0.00097853	0.0360322
ANKRD42	0.721539	5.00866	0.0278864	0.167904
AKAP17B	0.721055	4.61086	0.00110699	0.0378903
GM22535	0.720876	2.31782	0.0488723	0.221954
KLRB1	0.720566	3.68322	0.0206067	0.14504
MT-TH	0.720526	9.89127	0.0292767	0.172163
MIR761	0.720333	8.11868	0.00140651	0.04141
GM7137	0.720217	7.01283	0.00248557	0.0539161
GM24065	0.72003	4.80784	0.0133569	0.118488
GM23130	0.719174	7.15767	0.00116216	0.0385438
GM26085	0.719095	2.91153	0.0169347	0.131616
FCAMR	0.718488	3.49499	0.00252683	0.0542425
GM25819	0.718005	5.61821	0.0333381	0.183734
IL27	0.717914	5.17199	0.00103357	0.0368121
IFI44	0.717404	5.77418	0.126808	0.355164
GM26151	0.717223	2.95912	0.0360431	0.190583
GM24509	0.716566	3.93109	0.00154978	0.0436622
RHOX6	0.716513	5.35848	0.00413189	0.0690761
TMIE	0.716471	5.18865	0.00210314	0.0496236
GM17757	0.716393	7.68268	0.0319644	0.179746
GM23846	0.716376	2.57334	0.00151509	0.0431527
OLFR1474	0.716062	4.35592	0.0198316	0.142426
GM22943	0.716021	2.87646	0.0431236	0.20811
GM25105	0.71582	4.2523	0.00164757	0.0443445
KLRA9	0.715707	2.39328	0.0592124	0.243252
GM22482	0.715296	3.85313	0.0114391	0.11022
LBX2	0.714934	3.71799	0.00147393	0.0424991
PPM1K	0.714592	7.1404	0.000690053	0.0321951
FAM160B2	0.714477	5.76819	0.00653794	0.085648
OLFR741	0.71436	2.79514	0.00721709	0.0897868
GM24893	0.714264	2.4418	0.0328148	0.182284
GM26744	0.713977	3.22894	0.00425389	0.0697968
RPS4L	0.713792	4.89662	0.010958	0.107755
SLC25A43	0.712379	5.33287	0.00184973	0.0464627
RPS28	0.711911	6.40687	0.00314043	0.0610547
GM4544	0.711206	4.99094	0.00340169	0.0632533
GM24942	0.710968	3.76884	0.0261884	0.162651
H2-Q5	0.710458	5.58349	0.00515839	0.0767071
AI848285	0.710442	4.46153	0.04342	0.208564
GM19382	0.710106	5.41651	0.00424386	0.0697968
GM26868	0.709961	3.17201	0.00207727	0.0492281
1700028P15RIK	0.709949	3.53057	0.012234	0.114089
A530020G20RIK	0.709679	5.5465	0.0145344	0.123615
GM25196	0.709668	7.84227	0.106878	0.325802
CRB2	0.709619	5.47029	0.0130378	0.117279
GM12951	0.709451	4.32682	0.00612431	0.0835114
2610005L07RIK	0.70912	6.03416	0.0191985	0.140267
GM15851	0.708952	5.15719	0.00219351	0.0505412
SCN8A	0.70886	2.99943	0.00817901	0.094518
GM15619	0.708777	3.00878	0.00892073	0.0980674
GM23105	0.708525	7.26357	0.00285994	0.0579178
BATF2	0.708239	5.2843	0.0072949	0.0903033
GM24385	0.707903	1.7898	0.0155291	0.127
ITGB2	0.70752	7.93126	0.00241747	0.0532659
GM22883	0.707295	3.41482	0.0376723	0.194551
KLRG2	0.706733	4.51308	0.000932815	0.0353696
CD3D	0.70654	3.6118	0.0385778	0.196969
GM6525	0.706509	6.06498	0.00157988	0.0438807
DYNC1I1	0.706274	5.76342	0.0143078	0.122681
AGT	0.705875	3.84575	0.00426884	0.0697968
GM25589	0.705275	2.45668	0.00902683	0.098564
GM16031	0.705065	3.73716	0.00730388	0.0903419
SNORD21	0.704819	7.82111	0.00137271	0.0412444
TNFRSF25	0.704745	5.03333	0.00504961	0.0759013
CYP4B1-PS2	0.704214	2.58314	0.00395375	0.0677027
GM6588	0.704131	4.95708	0.00646981	0.0851569
GZMD	0.703808	2.02114	0.0359326	0.190313
ICAM4	0.703192	5.838	0.00420493	0.0697501
GM26150	0.703179	3.15698	0.028591	0.169786
IFI47	0.703043	5.43252	0.0650003	0.255097
4930401G09RIK	0.702733	4.17238	0.00278305	0.0571003
GM25099	0.702371	6.12361	0.0049174	0.0748248
KCNAB1	0.702316	7.35428	0.00148214	0.0426958
GM24517	0.702116	5.74109	0.0400417	0.200548
GM6557	0.702099	5.26118	0.00168161	0.0447994
SP3OS	0.699977	6.72052	0.00144741	0.0421698
GM16117	0.699944	3.82751	0.0312077	0.177727
GATA1	0.699659	4.25572	0.0051375	0.0765635
GM23429	0.699347	2.36873	0.00435562	0.0703808
HELLS	0.699029	5.80854	0.00175574	0.0457615
GM3072	0.69885	6.67302	0.0193391	0.140754
GM13716	0.698808	4.44665	0.0593044	0.2435
OLFR1182	0.698543	1.97973	0.0233136	0.153907
KLK1B7-PS	0.698289	3.87065	0.154262	0.392728
0610031O16RIK	0.698263	2.58466	0.00587291	0.081945
GM10021	0.698191	5.30731	0.327808	0.577098
OLFR510	0.697992	2.90703	0.00960767	0.101726
D730002M21RIK	0.697628	3.68931	0.0217689	0.148691
KRT71	0.697562	3.00333	0.0344931	0.186908
GM7978	0.697326	5.22928	0.118026	0.342565
GM22936	0.697128	3.2624	0.0308601	0.176671
SNORA74A	0.6969	5.55401	0.0183067	0.137242
C030048H21RIK	0.696773	3.81108	0.0102259	0.104597
RPGRIP1L	0.696687	5.74966	0.0010076	0.0363933
GM15292	0.696233	5.33657	0.00213894	0.0500339
GM24162	0.696129	4.70716	0.00900399	0.0984535
ST6GALNAC2	0.695093	5.27206	0.00207332	0.0491725
2010106C02RIK	0.694723	4.56549	0.00116205	0.0385438
GM17206	0.694132	3.99593	0.00118091	0.0387382
LPHN1	0.693719	5.66756	0.000874813	0.0345756
GM14407	0.693405	5.48289	0.00709826	0.0890891
GM17305	0.693243	10.1954	0.00200982	0.0486826
BCR	0.69282	7.08877	0.00128258	0.0400628
GM10644	0.692581	5.28468	0.00104551	0.036837
2700054A10RIK	0.692555	4.86036	0.002452	0.0536422
GM8879	0.692183	5.19976	0.00271208	0.0564013
GM5868	0.691952	2.03646	0.0919356	0.30391
KCND2	0.691289	8.81367	0.00482252	0.0741354
GM10272	0.6904	3.52625	0.0157297	0.127575
GM23345	0.689694	1.57801	0.0161874	0.128724
CHRDL2	0.689365	5.57846	0.00108219	0.0373459
GM24165	0.688639	6.56764	0.00676103	0.086915
TMEM140	0.688539	5.55384	0.0081659	0.094518
OLFR76	0.688483	4.66999	0.00276524	0.056853
TRAV6N-6	0.688457	2.87757	0.00212923	0.0499588
GM23910	0.688412	3.72583	0.0119427	0.112602
GM5820	0.688086	4.30747	0.0264654	0.163413
GM22595	0.687836	5.89271	0.00772001	0.0923889
RGN	0.687472	4.34521	0.00417815	0.069531
NAT8	0.687398	4.06883	0.0136722	0.120069
OLFR1184	0.686955	2.5172	0.00617939	0.083709
INHA	0.686897	6.8518	0.00125338	0.0396336
AXIN2	0.686749	6.57315	0.0251197	0.159144
GM25152	0.686397	4.65161	0.00526736	0.0774316
SERPING1	0.686033	8.38891	0.018409	0.137506
GM23803	0.685473	4.88825	0.0929897	0.305856
GM8615	0.685108	3.58843	0.017488	0.133957
GM25820	0.685069	4.44426	0.00642074	0.084847
TRAJ5	0.684557	3.86255	0.0334512	0.184065
GM22020	0.68432	2.01336	0.0143706	0.122879
SLC7A2	0.684221	7.37987	0.00126787	0.0400107
OASL2	0.684053	8.12511	0.00884104	0.0976733
CFHR3	0.683936	2.54889	0.00141264	0.0415506
SCGB2B15	0.683828	3.73591	0.0197759	0.142221
OLFR97	0.683592	2.86179	0.00316618	0.0611683
GM10046	0.683532	3.70154	0.00162692	0.0442535
KIFC1	0.68324	4.08643	0.0187849	0.138709
CALR4	0.682882	4.26741	0.018727	0.138548
RNU1B1	0.682762	6.32873	0.00700172	0.0884734
GM15561	0.682419	3.70418	0.0186558	0.138308
GM11744	0.682315	6.52912	0.0252801	0.159684
PDZD2	0.682188	5.92262	0.00625601	0.0841904
ADCY4	0.681551	4.45823	0.00613636	0.0835682
UNC13C	0.681021	4.48489	0.00217652	0.0504608
HOXD4	0.680768	5.30052	0.00112646	0.0382343
GM24258	0.680493	2.92552	0.0252133	0.159461
UNC13B	0.679555	5.1647	0.0211982	0.146915
5730422E09RIK	0.679551	5.36515	0.00103214	0.0368037
GM22517	0.679282	2.9368	0.00482891	0.0741761
GM25953	0.679206	2.48323	0.0226071	0.151726
GM24656	0.678934	1.54779	0.00294779	0.0590269
4930524N10RIK	0.678602	2.72116	0.0138533	0.121007
RTL1	0.677838	5.6993	0.00521033	0.0771064
DND1	0.677835	4.52248	0.00288978	0.0582829
GM26877	0.677473	4.89975	0.0155669	0.127052
HIST1H2AG	0.676942	3.36546	0.0311403	0.177515
GM19966	0.676692	5.84737	0.0026839	0.0561956
RAP1GAP	0.676387	5.26032	0.00235967	0.0525955
4930423M02RIK	0.676367	2.514	0.00153722	0.0434677
WT1OS	0.676115	6.36876	0.0116988	0.111412
OLFR1025-PS1	0.67607	2.92615	0.00203626	0.0488272
PRKG2	0.675348	5.53248	0.00322404	0.0616272
INTS1	0.67533	7.75336	0.00108085	0.0373459
RDH10	0.67495	6.51726	0.00326976	0.061811
UCKL1OS	0.674802	4.69086	0.00756109	0.0918598
PLP1	0.674263	4.85365	0.0151266	0.125832
TOP2A	0.674215	6.42602	0.00172565	0.0452747
GZMB	0.674181	3.63395	0.0353128	0.188898
6330415B21RIK	0.673905	4.01583	0.10259	0.321047
GM25559	0.673642	6.82327	0.00785613	0.0929819
STX1A	0.673121	5.20585	0.00362418	0.0652401
OLFR1396	0.673089	3.1461	0.00541693	0.0786121
LOC102634941	0.67302	4.12444	0.0111475	0.108569
GM26818	0.672903	5.94437	0.154295	0.392728
TTC38	0.672749	5.16157	0.0047628	0.0735639
ST8SIA1	0.672117	4.7106	0.00403121	0.0681158
ACSS3	0.671568	2.77754	0.00317199	0.0611701
B230319C09RIK	0.671273	5.05065	0.00335782	0.062627
GM25903	0.671188	1.53138	0.00599303	0.0826141
5330411J11RIK	0.671146	2.61628	0.0258689	0.161617
GM14444	0.670379	4.88992	0.01966	0.141852
GM26001	0.669999	4.80848	0.255224	0.50651
VMN1R193	0.66982	5.0541	0.01525	0.126351
SH2D4A	0.669531	7.06503	0.00137867	0.0412455
TOMM20L	0.669525	4.2687	0.00859618	0.0965378
LECT1	0.669181	2.7531	0.013002	0.117098
WNK4	0.66838	5.38797	0.0118187	0.111914
SOX6	0.668212	4.74055	0.00317317	0.0611701
GM22804	0.668128	6.89454	0.00609858	0.0834347
DEFB46	0.66806	2.71616	0.00898565	0.0983994
OLFR1321	0.667494	4.11399	0.00120452	0.0390952
LY6C1	0.666667	3.73614	0.0250979	0.159124
NUSAP1	0.666495	4.93158	0.00807943	0.0940951
OLFR894	0.666446	2.37766	0.0731076	0.271459
PRL2C5	0.666153	3.59416	0.119622	0.344574
GM16540	0.666152	5.24616	0.0057117	0.0808663
N-R5S194	0.666107	1.90958	0.00861117	0.0965639
GM4559	0.66607	4.58143	0.00439909	0.0708017
RPPH1	0.66592	10.906	0.00230586	0.0519614
PARP11	0.665632	6.35895	0.00504988	0.0759013
A530064D06RIK	0.665488	6.41163	0.0730719	0.271421
TRPM6	0.66495	6.98202	0.00387541	0.0671847
GM4978	0.664893	4.8186	0.00150132	0.0429818
RETNLG	0.664717	5.29901	0.0854293	0.292605
VMN1R117	0.664389	4.74488	0.132433	0.363419
GM23563	0.664269	7.47225	0.0211132	0.146624
MORN1	0.664025	4.47084	0.00250073	0.0539783
GM8068	0.663943	5.64183	0.147541	0.384057
GM24917	0.663649	5.33497	0.0187933	0.138709
RAPGEFL1	0.663519	3.54614	0.00259384	0.054984
GM23468	0.663187	4.35759	0.0963426	0.311419
CGNL1	0.66313	7.90857	0.00169083	0.0447994
A730049H05RIK	0.663098	6.56047	0.00426034	0.0697968
GM9507	0.663054	6.12775	0.00416982	0.0694466
MCPT9	0.663013	2.64016	0.0158628	0.128242
SLC5A11	0.662895	4.46138	0.023665	0.154764
GM26911	0.662856	4.74132	0.00766983	0.0922182
GSTM6	0.662447	4.6007	0.01047	0.105756
LRRC75AOS1	0.662238	4.78708	0.00199906	0.0486116
GM24677	0.662199	2.80987	0.00775124	0.0924166
4931406G06RIK	0.662146	3.96685	0.00391075	0.0674549
OLFR107	0.662139	2.77417	0.00233314	0.0522991
KCNRG	0.661739	5.27765	0.00545111	0.0788475
GM24149	0.660763	3.7648	0.0908979	0.302204
GM6665	0.660598	8.28522	0.0039227	0.0675473
SSBP4	0.660523	6.61284	0.00264209	0.0556995
NOS1AP	0.660493	6.95525	0.00201587	0.0487505
MIR204	0.660277	1.9206	0.0592813	0.243439
MIR138-1	0.660231	2.32405	0.0122957	0.114458
ACAD10	0.660053	5.04318	0.00272749	0.0564544
GM8020	0.659984	3.00102	0.0180923	0.1364
GM22999	0.659874	1.78162	0.0370499	0.193197
GM25748	0.659848	6.40491	0.00919171	0.0995817
RPRL2	0.659666	6.87051	0.00704717	0.0887015
SOHLH1	0.659622	5.38824	0.00241132	0.0532179
WDR93	0.659607	4.165	0.00181041	0.0461032
CCDC170	0.659559	5.42861	0.00421479	0.0697968
GM24419	0.659118	3.46711	0.00540348	0.0784909
OLFR361	0.658857	2.42605	0.0930054	0.305875
GM25306	0.658481	6.84317	0.00525575	0.0774316
GM10340	0.65836	4.11599	0.153787	0.392018
SPIB	0.658268	3.31627	0.00661269	0.0862809
GM26367	0.658206	3.5534	0.0180383	0.136126
APOL9A	0.658184	7.54286	0.0310449	0.177234
GM22353	0.657959	6.54048	0.036431	0.19164
TRP53BP1	0.657815	6.48383	0.00816471	0.094518
GM16553	0.657684	3.64243	0.00204652	0.0488272
GM4781	0.657603	8.00916	0.00521338	0.0771144
AW551984	0.657177	4.37807	0.00185023	0.0464627
TRAJ46	0.65701	3.3775	0.0105241	0.106
PYROXD2	0.656992	6.75951	0.0102296	0.1046
GM13830	0.656668	5.35735	0.00800831	0.0938462
DPCR1	0.656443	3.66928	0.00565424	0.0805788
ADAMDEC1	0.656414	4.27923	0.00647347	0.0851569
GM15363	0.656375	3.26694	0.0239176	0.155463
GM15753	0.656049	6.44298	0.0109724	0.107785
ADCYAP1R1	0.656046	4.26202	0.00170838	0.0450279
GM26313	0.65598	3.46666	0.00772488	0.0923889
GM11747	0.65542	4.52915	0.00408731	0.0686511
GM17188	0.655198	2.1349	0.040284	0.201171
CRXOS	0.654906	5.08669	0.00745172	0.0913616
VMN1R143	0.654868	4.38079	0.157752	0.397476
SNORD11	0.654116	5.64851	0.0123494	0.114713
SCGB1B3	0.653839	9.25234	0.00826797	0.0950363
GM22793	0.653241	3.17209	0.00168324	0.0447994
GM24768	0.653118	3.78423	0.00490661	0.0747088
4930413E15RIK	0.653078	2.32616	0.00923195	0.099771
LOC101056136	0.653016	5.50495	0.102805	0.321325
GM22982	0.652732	3.55684	0.0463038	0.215576
DOK2	0.652199	4.48966	0.00351583	0.0642867
GPR97	0.651707	5.46505	0.00678829	0.0871135
1700019G24RIK	0.651676	3.39459	0.0490398	0.222354
OLFR791	0.651555	2.00334	0.0086497	0.0967866
MIR1962	0.651031	4.63757	0.0118897	0.112309
GM13775	0.651019	3.39055	0.0115024	0.110509
4930417O22RIK	0.650671	4.27618	0.00347654	0.0639488
2610015P09RIK	0.650644	5.92636	0.00345953	0.0638317
AA388235	0.650024	4.11378	0.0132444	0.118062
GM26521	0.649635	4.31567	0.0528632	0.230574
DEFB34	0.649243	4.31701	0.150249	0.387694
CHAD	0.649159	4.56517	0.0177173	0.134997
TIMD4	0.648708	4.68468	0.0141243	0.122091
GM15345	0.647961	5.40507	0.00244869	0.0536422
A230006K03RIK	0.647797	5.65064	0.00823837	0.0949467
ZMYND15	0.64758	7.23048	0.00191691	0.0476061
GM15410	0.647168	4.06919	0.0454785	0.213609
AZGP1	0.647144	4.95359	0.00311465	0.0606687
CCDC80	0.646831	6.36113	0.0137186	0.120202
GM3676	0.646812	4.18277	0.0218171	0.148766
GSTM7	0.646759	5.06567	0.0385957	0.196997
GM25019	0.646657	4.76703	0.0667852	0.258503
GM19705	0.646655	6.25855	0.0233493	0.154005
CD74	0.646265	10.9113	0.00435744	0.0703808
ZFP423	0.646241	4.86282	0.0367056	0.192299
GM13943	0.645546	3.61236	0.00773923	0.092409
OLFR1086	0.645482	2.85944	0.00748345	0.0914639
GM22726	0.645426	4.00816	0.00420241	0.0697501
MIR1946B	0.645344	3.3704	0.0572399	0.238787
CD8B1	0.644885	4.19361	0.0178446	0.135396
5730408K05RIK	0.644865	8.05189	0.00183464	0.046389
BRPF3	0.644346	6.12105	0.00240836	0.0532179
GBP11	0.644331	3.41962	0.0975688	0.313735
GM12784	0.643556	3.46637	0.00777646	0.0926094
MIR466N	0.643389	3.99756	0.00632491	0.0844595
GM25524	0.6433	2.54136	0.015013	0.125395
GM5941	0.642968	2.89931	0.00403458	0.0681158
GM26588	0.642382	4.29717	0.0167744	0.131116
FSD1L	0.642263	3.44303	0.00415029	0.0692549
PPP1R14C	0.642197	3.18439	0.0166744	0.130712
GM22576	0.642141	5.84373	0.00986835	0.103017
GM25427	0.641973	7.1329	0.00314486	0.0610635
GM23320	0.641735	2.98878	0.225194	0.474647
PRG2	0.641656	4.32484	0.0448671	0.21206
BFSP2	0.641558	4.8995	0.022992	0.152867
MIR7B	0.641555	5.38254	0.0277496	0.167637
LOC101055995	0.641274	4.07713	0.0216341	0.148463
SNORD1B	0.640876	5.18642	0.00473991	0.0732978
GM23263	0.640801	6.82439	0.00419845	0.0697501
PHF11C	0.640639	3.96307	0.00663379	0.0863143
MUSTN1	0.640583	4.81171	0.00416577	0.0694377
OLFR495	0.640577	3.37933	0.0101043	0.104045
GM2933	0.640549	5.48347	0.0680373	0.261083
GM20114	0.640397	5.85349	0.01015	0.104224
ZFP959	0.640287	5.05961	0.00138054	0.0412455
CPQ	0.639997	8.41674	0.00485629	0.0743736
SMOK4A	0.639913	7.09577	0.131539	0.362156
H2-T23	0.639824	7.24407	0.016246	0.129065
NEIL3	0.639808	4.64859	0.00242044	0.0532723
GM24406	0.639361	4.56478	0.00624836	0.0841828
RSLCAN18	0.639298	4.11232	0.0124964	0.115106
ELDR	0.639066	3.92172	0.00298971	0.0594594
GM22016	0.638934	2.02832	0.00898856	0.0983994
GM15506	0.638927	3.56476	0.03085	0.176671
OLFR115	0.638925	1.81774	0.0214867	0.147947
4930568E12RIK	0.638824	3.9855	0.0123464	0.114713
VMN2R81	0.638816	3.37418	0.00670783	0.0867979
DHCR24	0.638574	6.08244	0.00748662	0.0914639
GM13074	0.638173	3.98138	0.0133383	0.118488
DIAP3	0.63806	5.33376	0.0037902	0.0663861
LOC101055837	0.637751	3.25872	0.00265546	0.0559047
GM25010	0.637655	2.14126	0.0453512	0.213372
CTSW	0.637647	4.30522	0.00629321	0.0843843
MARCO	0.637597	6.94421	0.0106111	0.106562
SLC2A6	0.637304	5.0551	0.0109854	0.10781
GM25005	0.636921	3.81371	0.0401649	0.20087
OLFR63	0.636638	2.97298	0.00256188	0.0546535
MIR101C	0.636627	5.35685	0.253901	0.505222
TAPBPL	0.636253	6.14497	0.00371524	0.0659117
SNORD8	0.635953	7.74418	0.0120171	0.112969
GM24121	0.635883	4.70831	0.0852448	0.292169
LGALS2	0.635657	9.34833	0.00598864	0.0826141
GM24468	0.635495	5.94464	0.0622837	0.250305
MIR346	0.635433	4.48035	0.0113654	0.109889
CACNB2	0.635315	4.81176	0.0423894	0.206589
1190002F15RIK	0.634445	5.86252	0.00310597	0.0606687
GM15999	0.634157	4.05292	0.00414126	0.0691417
GM15564	0.634108	4.5512	0.0481689	0.220159
GM23668	0.633869	5.25986	0.0158176	0.128021
GM25942	0.633702	4.14062	0.0773819	0.279133
HMGN3	0.633677	6.19935	0.00223442	0.0511456
RAB36	0.633676	4.94411	0.0243053	0.156389
OLFR1014	0.632941	4.00198	0.00448887	0.0714267
BC048671	0.632812	3.56172	0.00255261	0.0545616
PARP10	0.632633	6.08901	0.00387936	0.067207
4921501E09RIK	0.632403	2.91438	0.00318418	0.0611701
G630055G22RIK	0.632281	3.49235	0.0676157	0.260203
GM24696	0.632279	5.89658	0.168614	0.410022
GM22636	0.631547	2.29063	0.0764445	0.277227
MT-TL2	0.631385	8.77373	0.104081	0.322641
1700020D05RIK	0.631356	4.72797	0.0206044	0.14504
I830127L07RIK	0.631327	5.22036	0.00522145	0.0771965
GM23645	0.63098	3.57034	0.00296425	0.0591636
LDHB	0.630422	9.03258	0.0118526	0.112107
LMNB1	0.630408	6.36888	0.00179014	0.0459673
F8	0.630391	4.9129	0.00203533	0.0488272
MIR370	0.630358	2.48677	0.00848343	0.0960424
GM13496	0.63033	3.87238	0.00308009	0.0604165
GM14553	0.630315	2.83375	0.0554933	0.235756
MNS1	0.63026	4.58142	0.0233111	0.153907
GM26613	0.630206	3.98707	0.0036762	0.0656186
FGFR2	0.630083	4.96948	0.0150869	0.125637
1110006O24RIK	0.630045	4.19562	0.00329774	0.0620715
GM3286	0.629458	2.9859	0.0228453	0.152561
NME7	0.629193	5.71588	0.00442505	0.0710583
MIR467C	0.629109	9.09826	0.0153255	0.126493
MIR711	0.628753	2.8064	0.00199189	0.0484757
GM11815	0.628634	8.08937	0.0221413	0.150153
SZT2	0.628603	5.95425	0.00158729	0.0439178
GM24145	0.628484	4.55385	0.00230129	0.0518964
LOC102636513	0.628325	5.81969	0.0253443	0.159765
GM16554	0.628184	4.33738	0.00632468	0.0844595
HMMR	0.628162	4.8681	0.00160245	0.0439178
GM22492	0.627983	3.44212	0.00345979	0.0638317
GM22765	0.627939	4.59133	0.00674617	0.0868219
GM24984	0.627366	4.44447	0.203088	0.451916
GM23539	0.627225	2.87243	0.00591814	0.0822393
LOC102634822	0.627166	4.18157	0.00790787	0.0934503
GM3677	0.626927	3.97922	0.193831	0.440861
GM15942	0.626614	3.48571	0.00794959	0.0935921
MIR1950	0.626535	2.56498	0.0822904	0.288088
GM13483	0.626414	3.52552	0.0268315	0.164675
LOC102632673	0.626367	1.97619	0.00622227	0.0839671
GM19313	0.625954	5.69384	0.00951867	0.101063
TRAV7-2	0.625773	1.85855	0.0341786	0.186135
GM24439	0.62576	3.29588	0.0108561	0.107397
SPRR2A2	0.62554	6.18983	0.00840616	0.095661
GM26789	0.625428	8.17522	0.00313887	0.0610547
MIR1981	0.625244	4.67279	0.0442773	0.210706
ISL1	0.62489	4.6239	0.00867046	0.0967866
NLGN1	0.624801	3.1368	0.0134804	0.119101
GM26205	0.624472	7.81926	0.00271445	0.0564045
GM13821	0.624366	3.14591	0.0132878	0.11825
TRAJ56	0.624061	3.90475	0.292077	0.544855
PISD-PS3	0.623653	9.28465	0.0150433	0.125478
ZBTB46	0.623329	4.66544	0.00607117	0.0831964
GM23249	0.623286	2.64317	0.0133765	0.118488
GM12534	0.622542	2.62525	0.00886469	0.097731
GM26303	0.622046	7.02397	0.166842	0.408271
PRR15	0.621907	7.63021	0.00338185	0.0629607
CCDC114	0.621648	4.78148	0.00197391	0.0483435
GM15948	0.620577	2.79355	0.0178632	0.135434
RHOX3H	0.620289	3.41696	0.00817909	0.094518
PNLIPRP1	0.620244	4.88476	0.00787123	0.0931247
GM12127	0.6202	3.896	0.0148723	0.125002
GM26134	0.619747	3.89567	0.0884802	0.297942
LOC102642634	0.619731	2.98616	0.0798585	0.283601
GM14211	0.619597	5.05243	0.0191811	0.140207
SLCO1A6	0.619586	2.83829	0.0136153	0.119833
VMN2R36	0.619487	4.54636	0.0221159	0.150061
FAM188B	0.618935	4.69417	0.00508626	0.0762616
RNU3B4	0.618918	10.8023	0.0500099	0.224242
GM25186	0.618542	3.18032	0.00515072	0.0766551
VMN2R90	0.618168	2.44029	0.00976097	0.102564
B230217C12RIK	0.618058	5.52578	0.0268289	0.164675
N-R5S165	0.618042	4.06364	0.019204	0.140267
LOC102636844	0.617873	5.3387	0.0182322	0.137051
PET2	0.617653	4.17317	0.00525485	0.0774316
KCNH4	0.617371	4.11805	0.00631159	0.0843843
GM22053	0.617283	2.89785	0.041049	0.203405
BC048546	0.61689	3.83554	0.0126997	0.115724
SMCP	0.616689	3.65046	0.0358931	0.190218
IDI2	0.616393	4.27108	0.00873532	0.0971013
PIWIL2	0.616303	5.79153	0.0179011	0.135561
PCOLCE	0.616279	9.74415	0.0045853	0.072239
VMN1R217	0.616223	4.20616	0.00425411	0.0697968
DALRD3	0.616089	7.54627	0.00276975	0.0569075
GM13083	0.616016	3.79122	0.00565996	0.0805788
GM19760	0.615627	5.07615	0.00703448	0.0886869
GM3633	0.615395	5.27305	0.0731085	0.271459
VMN1R129	0.615369	4.64553	0.208143	0.456945
GM3409	0.615172	5.69032	0.00656282	0.0858755
1700029I15RIK	0.615068	5.15379	0.00829537	0.0950363
LHX8	0.614807	3.42395	0.00218808	0.0505296
OLFR479	0.614377	3.19034	0.0221441	0.150153
GM24826	0.614358	3.21717	0.00974323	0.102487
1700026D08RIK	0.614292	4.91787	0.0352343	0.188703
GM26683	0.614271	8.42073	0.00411279	0.0688628
GM12735	0.614188	6.09345	0.126877	0.355164
LOC102634296	0.613709	3.11472	0.00510411	0.0764175
GM14009	0.613488	3.10349	0.0183328	0.137299
DHH	0.61347	5.59866	0.0142826	0.122558
GM5132	0.613115	3.68731	0.00389812	0.0673505
GM8705	0.613018	4.67962	0.00374037	0.0659117
MIR669O	0.613	5.963	0.0254911	0.160229
GM23266	0.612851	5.23508	0.0762618	0.277037
1700029H14RIK	0.611837	4.41039	0.022462	0.151307
LOC102642151	0.611599	4.37423	0.0137	0.120116
GM25425	0.611413	2.34114	0.0544236	0.233797
TRAV15N-1	0.611217	5.3304	0.00424985	0.0697968
SMARCA1	0.611069	5.111	0.0109417	0.107755
PSD	0.610989	4.96974	0.00211514	0.0496663
FENDRR	0.610943	4.01893	0.00372598	0.0659117
DEFB9	0.61086	2.37396	0.0463801	0.215834
E2F7	0.610746	3.63356	0.0152997	0.126418
GM22888	0.610729	6.84422	0.0234109	0.154133
TONSL	0.610725	4.71934	0.00255199	0.0545616
GM23431	0.610586	2.79947	0.0612582	0.247665
GM10396	0.610141	4.08349	0.0914512	0.302935
GM22534	0.60997	2.15005	0.0154224	0.126769
1010001B22RIK	0.609827	3.7672	0.00442944	0.0710583
1700091H14RIK	0.609588	5.49213	0.220782	0.470261
GM25367	0.609522	1.73293	0.0274588	0.166772
GM20257	0.609387	6.00309	0.0229008	0.152631
GM23442	0.609249	8.67254	0.00401354	0.068066
TAS2R108	0.608646	3.74816	0.0107131	0.106793
A330040F15RIK	0.60863	4.17467	0.00735177	0.0906535
VMN1R103	0.608105	4.73746	0.22306	0.472467
RAB11FIP3	0.608045	5.36428	0.00201088	0.0486826
FBXL19	0.607974	6.08304	0.00303454	0.0598203
MIR669A-3	0.607696	5.1441	0.00202911	0.0488272
MYLK	0.607556	4.93613	0.00583328	0.0815359
DSG2	0.607474	7.58638	0.00322145	0.0616272
4933408N05RIK	0.607411	4.20787	0.00225457	0.0513704
GM26157	0.607297	4.22232	0.0140755	0.121907
1700049E15RIK	0.607172	4.2101	0.0290964	0.171789
ZIM3	0.607118	3.12078	0.00929504	0.10012
ETOS1	0.60702	3.88932	0.0174955	0.133971
GM16430	0.606913	4.62415	0.21591	0.465257
LOC102637546	0.606783	3.82842	0.00306748	0.0602462
GM3238	0.60662	5.83102	0.0133936	0.118605
N-R5S2	0.60655	3.65688	0.0242868	0.156336
MIR466D	0.606448	6.97559	0.0356711	0.189892
GM23112	0.606079	1.64657	0.0160184	0.128582
OLFR763	0.605931	2.99781	0.0462512	0.215376
IL1BOS	0.605514	3.8084	0.0347829	0.187734
SNORD53	0.605424	6.9465	0.0115612	0.110876
MIR1970	0.605412	7.50839	0.0133692	0.118488
CXCL10	0.605237	4.41859	0.296342	0.548239
THRSP	0.605203	4.17185	0.00575307	0.0812274
GM22155	0.60516	3.19485	0.0229228	0.152704
S100Z	0.605159	2.79058	0.0342294	0.186249
DEFB12	0.604946	3.3559	0.00505929	0.0760056
ITGB7	0.604855	5.64678	0.00439962	0.0708017
HMCN1	0.604745	7.70486	0.0167941	0.131116
1700034J05RIK	0.604395	5.6985	0.00830309	0.0950363
KDR	0.60436	5.023	0.00961157	0.101732
AKAP5	0.604115	5.86888	0.0144152	0.123044
TLE6	0.604075	5.15853	0.00977021	0.102564
LOC102640368	0.603982	5.63872	0.0299265	0.174016
GM23132	0.603796	5.88433	0.0449113	0.212082
GM11753	0.60374	2.90004	0.0476046	0.218849
ADAMTS10	0.603656	6.33604	0.00778724	0.0926364
E530001F21RIK	0.603656	4.11709	0.0135917	0.119704
NINL	0.603597	6.45532	0.00399961	0.068066
ZFP422-RS1	0.603568	6.96916	0.0396878	0.199883
GM25401	0.603567	6.41635	0.00513055	0.0765152
GM24665	0.603476	4.18752	0.0475455	0.218741
KRT222	0.603122	4.01419	0.00332672	0.0623496
ACLY	0.603073	7.42917	0.0072848	0.0903033
TRAJ8	0.60298	4.17015	0.0460972	0.214973
PAX9	0.602968	3.81564	0.0562826	0.236948
GM25178	0.60291	3.1926	0.0351941	0.188624
CABLES1	0.602564	6.97374	0.00578621	0.0813916
CCDC160	0.602551	5.2675	0.0106224	0.106562
TMTC4	0.602372	6.19189	0.0394594	0.199156
NPN2	0.602262	6.33337	0.00881035	0.0974566
ZFP429	0.602092	5.19586	0.00683912	0.0873658
MIR345	0.602006	4.86544	0.022227	0.150368
GM25052	0.601843	4.74869	0.117293	0.341151
BC065397	0.601724	4.80972	0.00673967	0.0867979
OLFR743	0.601677	2.85705	0.0249565	0.15862
GM25068	0.601241	4.70012	0.096295	0.311334
GM23650	0.601206	5.65359	0.0149678	0.125284
CCR3	0.60088	3.48961	0.0180046	0.135998
GM23510	0.600336	5.98338	0.0295025	0.172827
GM20444	0.600172	4.96791	0.0034437	0.063727
GM23670	0.600013	4.15295	0.0455687	0.213676
SLC10A4	0.599989	4.2771	0.0115699	0.11089
1700054A03RIK	0.599987	2.70652	0.00226205	0.0514266
PRH1	0.599885	4.19708	0.0139569	0.121528
VMN1R116	0.59983	4.59327	0.187981	0.433619
CXX1B	0.599548	5.54381	0.0108737	0.107503
PLAC8	0.599452	5.97927	0.283143	0.536113
E330010L02RIK	0.599263	4.53944	0.0862052	0.294083
DPF3	0.599235	3.63529	0.00434277	0.0702545
GM24130	0.598762	8.90011	0.0143306	0.122765
GM23794	0.598213	6.53105	0.00238641	0.0529994
GM25278	0.597974	6.94124	0.103242	0.321808
GM13306	0.59785	6.46118	0.00740449	0.0909639
GM25848	0.59784	7.59533	0.00670169	0.0867691
LOC102641139	0.597794	4.74073	0.0318073	0.179486
IRF5	0.597593	7.47134	0.00436397	0.0704151
SEMA4G	0.597342	5.89146	0.0332098	0.18346
GM23035	0.597027	4.65618	0.0235397	0.154551
AU018829	0.596773	5.20067	0.0506263	0.225779
ADK	0.596587	7.0813	0.00796198	0.0936604
HMGB1	0.596408	11.0312	0.0033376	0.0624551
CCDC18	0.596235	4.36872	0.00935799	0.100383
ADAM33	0.596204	6.65818	0.00307908	0.0604165
OLFR1019	0.595952	2.96691	0.0582591	0.241271
TRBJ1-6	0.59591	7.45889	0.0104944	0.105894
TMEM196	0.595848	2.97218	0.00384749	0.0669142
GM11749	0.595716	2.20498	0.00257432	0.0547271
S100A16	0.595541	5.30263	0.0372332	0.193598
LOC102637278	0.595425	4.48218	0.0276501	0.167356
GM12207	0.595274	6.67444	0.00577526	0.0813467
NCKAP5L	0.595184	5.61361	0.00424821	0.0697968
4921511I17RIK	0.595101	4.96501	0.00935306	0.100383
GM15334	0.595064	6.40522	0.0109529	0.107755
GM23605	0.594944	1.90512	0.0121839	0.113725
GM25993	0.59458	5.13449	0.0271277	0.165638
GM10714	0.594421	3.8749	0.0120169	0.112969
MIR3475	0.59442	3.71111	0.030455	0.175659
GM22508	0.59439	6.0972	0.00603399	0.0828717
D030024E09RIK	0.594369	3.74882	0.00497724	0.0754606
VMN2R50	0.59435	3.26214	0.00760161	0.0920972
GM6880	0.594309	3.51035	0.0650969	0.255247
PNP	0.594232	4.84592	0.00769455	0.0923144
GM24004	0.594227	5.50124	0.00677377	0.087006
2610203C20RIK//3110039I08RIK	0.593521	8.66357	0.0127108	0.115724
GM13524	0.593381	4.77355	0.00639218	0.0847876
HSD3B3	0.593279	2.99111	0.0433229	0.208453
6430584L05RIK	0.593217	2.93387	0.00719025	0.0896579
HIST1H4M//HIST1H4B//HIST1H4A//HIST4H4//HIST1H4N//HIST1H4K//HIST1H4J//HIST1H4I//HIST1H4F//HIST1H4D//HIST1H4C//HIST2H4//HIST1H4H	0.593182	6.40046	0.0416404	0.20455
ACTL6B	0.592993	3.44024	0.00316271	0.0611638
4933427E13RIK	0.592881	2.67911	0.00849325	0.0961182
GM20456	0.592669	4.86754	0.0201598	0.143898
GULO	0.592495	3.40945	0.00964909	0.101954
GM24276	0.59234	3.31432	0.0432552	0.208293
ESPN	0.592333	6.5811	0.0036331	0.0652401
FOXP3	0.592248	5.56206	0.034259	0.186249
LCE1L	0.592169	3.09034	0.0159109	0.128385
4731417B20RIK	0.59211	3.35438	0.00885272	0.0976733
GM2427	0.59211	6.2583	0.00935994	0.100383
SCARNA17	0.591423	10.8012	0.00309898	0.0606482
BB014433	0.591222	3.65281	0.0121185	0.113355
4933426K07RIK	0.591135	5.2437	0.00765881	0.0921726
UBE2H	0.591126	7.20278	0.00949622	0.100963
GM24794	0.591009	2.9765	0.00402589	0.068066
SHF	0.590901	4.16821	0.0218015	0.148766
OLFR525	0.590791	4.6879	0.0253837	0.159783
PKD2L1	0.590762	3.62478	0.0105893	0.106437
XPNPEP2	0.590737	2.74827	0.0214648	0.147829
GM9869	0.590584	4.48445	0.00241157	0.0532179
ZFP647	0.590515	4.37396	0.017935	0.135713
OLFR143	0.59046	3.32752	0.00686728	0.0874027
VMN2R112	0.590206	1.42702	0.00661468	0.0862809
RBM10	0.590057	6.37956	0.00473105	0.0732978
MKI67	0.589981	6.47077	0.0125365	0.115301
ACSBG1	0.589888	5.06054	0.0129348	0.116728
C2CD4B	0.589316	3.3948	0.0310258	0.17719
HIST1H2BM	0.58931	2.59079	0.0261767	0.162651
2510002D24RIK	0.589296	6.29733	0.00887109	0.0977314
D5ERTD683E	0.589218	5.09268	0.0695249	0.264316
DTX1	0.589095	5.87578	0.0104018	0.105309
PEX6	0.589038	6.53831	0.00252523	0.0542425
CD7	0.588573	3.79321	0.00617138	0.0836744
RAB11FIP4	0.588293	4.46256	0.0164006	0.129723
ISYNA1	0.588267	8.17299	0.00699146	0.0884712
GM26785	0.588164	5.85969	0.0320576	0.180059
GM22213	0.587706	5.105	0.0552098	0.235105
WASF1	0.58741	5.77925	0.00713544	0.0893587
4930526F13RIK	0.587351	2.68929	0.0169567	0.131649
ALMS1-PS2	0.58735	4.15099	0.0192626	0.140401
MANSC4	0.5873	4.55434	0.00526661	0.0774316
5730412P04RIK	0.587291	3.2977	0.00363577	0.0652401
OLFR1052	0.587271	2.87016	0.0147069	0.124325
GCHFR	0.587221	3.97342	0.00342801	0.0635504
LRRC4	0.587209	5.86965	0.00524303	0.0774316
BC106175	0.587149	4.61931	0.019429	0.140983
N-R5S204	0.587148	4.93127	0.17721	0.420636
N-R5S33	0.587016	5.54239	0.0292885	0.172163
GM12963	0.586925	4.4936	0.00671388	0.0867979
OLFR367-PS	0.586742	3.66911	0.0519753	0.22855
PRKCQ	0.586664	4.19056	0.00418116	0.0695434
4933431E20RIK	0.586514	4.58819	0.0440126	0.209901
PKHD1L1	0.586236	10.3481	0.0186925	0.13848
N-R5S93	0.586189	4.16608	0.0182966	0.1372
OLFR961	0.586099	3.46251	0.00607837	0.083258
LOC102634967	0.586032	4.67348	0.0303831	0.175377
OLFR1247	0.58564	2.26364	0.00706936	0.0888352
GM9933	0.58555	4.41892	0.00593434	0.0823033
GM24938	0.585472	6.81069	0.0286025	0.169786
GM16503	0.584882	4.44061	0.0177153	0.134997
ATP8A1	0.584866	7.05267	0.00996733	0.103479
GM4795	0.584516	3.48794	0.0035056	0.0642143
GM6468	0.584394	2.95006	0.0350897	0.188435
GM23237	0.584187	2.14986	0.00803351	0.0938462
MAGEA10	0.58417	3.10049	0.0250483	0.159104
GM26343	0.58412	5.77916	0.0165574	0.130258
C2CD4A	0.584037	4.19991	0.0170407	0.132142
ITGA10	0.583981	3.81293	0.014247	0.122356
D630014O11RIK	0.583879	3.31674	0.0028638	0.057949
GM16146	0.583848	4.84478	0.0186184	0.138233
A930019D19RIK	0.583843	4.45813	0.00749281	0.0914639
GM10192	0.583754	4.31289	0.0165519	0.130249
GM16451//GM16442	0.583541	4.82306	0.186641	0.431791
GM14291	0.583455	4.11687	0.0321203	0.180231
4930567H12RIK	0.58341	4.4592	0.014856	0.124967
MIR743	0.583032	4.53119	0.185274	0.430216
OLFML3	0.582816	6.11123	0.0125799	0.115379
GALP	0.582553	3.83462	0.00441651	0.0709991
LOC102636589	0.582429	5.23708	0.00542947	0.0787196
SUMO2	0.582066	9.52979	0.0152631	0.126351
FADS2	0.581928	9.24891	0.0158114	0.128021
ATP2B4	0.581859	7.13185	0.0185206	0.137952
GM5634	0.581578	5.05723	0.0364699	0.191685
COL6A5	0.581479	3.19175	0.00638474	0.0847723
GM23170	0.581471	5.16092	0.0929237	0.305717
FAIM3	0.581397	3.87749	0.00681068	0.0871289
REDRUM	0.581394	3.44759	0.00530106	0.0776638
SVS1	0.581227	2.87668	0.00987087	0.103017
GM23502	0.581157	4.97791	0.214554	0.463831
MIR449C	0.581134	2.74836	0.00844807	0.0958893
GM11579	0.580983	2.28413	0.0295106	0.172841
CYP2D11	0.58082	2.85411	0.00686725	0.0874027
GM11783	0.580797	4.71835	0.0425332	0.206924
ND4L	0.580795	11.3976	0.00739273	0.0908558
KRTAP10-10	0.580731	3.45637	0.0276233	0.167335
GM3594	0.580498	5.65213	0.0283165	0.169134
GM22298	0.580347	3.57132	0.0116972	0.111412
CTS8-PS	0.580048	3.61185	0.0217373	0.148641
CDC20B	0.580017	3.77463	0.00851307	0.0962362
SPRR4	0.580009	4.07593	0.00761047	0.0921155
TRBJ1-1	0.579732	3.72527	0.00386713	0.0671207
KRTAP20-2	0.579686	2.5747	0.0273043	0.166156
PENK	0.579646	3.4172	0.0510669	0.226402
ZFP775	0.579419	4.58067	0.0106874	0.106725
OSTN	0.579262	3.1501	0.00986121	0.103009
9330185C12RIK	0.579153	3.95811	0.00935265	0.100383
LOC666331	0.579105	4.94596	0.106944	0.325845
TNNT1	0.579011	4.84325	0.00353057	0.0643922
GM23342	0.578877	3.08796	0.153981	0.39229
GM7353	0.578636	4.31808	0.025648	0.160886
GM4541	0.578503	5.36538	0.154631	0.393257
GM23463	0.578466	4.91333	0.540896	0.743672
OLFR918	0.5782	2.48579	0.00593638	0.0823033
EVX1	0.578174	2.97923	0.00641348	0.0847876
CEP131	0.577867	5.66051	0.00366425	0.0654434
GM16046	0.577762	4.96747	0.00729365	0.0903033
CNNM2	0.577635	6.32902	0.00721147	0.0897868
GM7489	0.577565	3.40278	0.005798	0.0814347
TRPM2	0.577552	5.12144	0.0106978	0.106793
GM26478	0.577173	2.0034	0.199633	0.447616
TMEM108	0.576755	5.20374	0.0155352	0.127
2210010C04RIK	0.576614	3.77969	0.023835	0.155183
KAP	0.576599	2.65767	0.047626	0.218868
GM24142	0.576548	2.16742	0.059665	0.244263
GM10230	0.576404	5.87628	0.0296711	0.173417
PDGFRA	0.576273	6.08518	0.0107658	0.107059
OLFR1121	0.576263	2.70188	0.0605793	0.246202
GM10677	0.576152	5.68929	0.00896833	0.0983444
PSME1	0.576151	8.409	0.0137646	0.120502
DCPP3	0.576082	4.58463	0.139485	0.372749
GM10432	0.575514	2.6552	0.0754017	0.275383
LOC102642528	0.57518	3.31325	0.00773373	0.092409
COL9A2	0.575089	4.96439	0.0217041	0.148574
GM10619	0.574932	3.40818	0.0185662	0.138015
GM23903	0.574902	3.59154	0.0463105	0.215576
KCNQ1	0.574894	3.78247	0.0337653	0.184769
LOC102638016	0.574642	3.33626	0.00735076	0.0906535
ITGBL1	0.574607	3.09784	0.00547174	0.0790342
BMP7	0.574569	5.2887	0.0471113	0.217524
MIR99A	0.574551	8.03799	0.181188	0.425232
BC046401	0.574169	4.74184	0.0176402	0.134643
CAR11	0.574141	6.94902	0.00721928	0.0897868
IKZF3	0.574083	3.44218	0.00510244	0.0764175
6330418K02RIK	0.573848	5.43351	0.00700534	0.0884734
TREML4	0.573802	5.45838	0.0301167	0.174594
NOS1	0.573293	4.13454	0.00296123	0.0591419
SCARNA3B	0.573064	7.31004	0.00963769	0.101871
GM14372	0.572998	3.31632	0.0719335	0.269079
SMCO2	0.572871	3.9796	0.0700216	0.26535
TASP1	0.572684	6.50765	0.0104974	0.105894
PAX6OS1	0.572358	2.86654	0.0849017	0.292002
ICAM1	0.572128	5.97374	0.00937227	0.10048
IL17RC	0.571378	5.87276	0.00318144	0.0611701
VMN2R-PS129	0.571218	2.09881	0.00370307	0.0658687
GM19386	0.571152	2.66198	0.00488519	0.0746054
GM15758	0.570967	8.58161	0.00630844	0.0843843
LOC102637761	0.570924	3.55481	0.141652	0.375864
G630016G05RIK	0.570853	3.23819	0.0162837	0.129164
TRAJ23	0.570812	4.66542	0.0328251	0.182284
OLFR792	0.570671	3.09819	0.0292704	0.172163
KLHDC8B	0.570601	4.17426	0.00982937	0.102834
LOC102632824	0.570464	2.97275	0.00449002	0.0714267
GM26315	0.570256	5.75047	0.0259927	0.16199
CEP112	0.570252	4.50116	0.0201636	0.143898
LMAN2L	0.570134	5.68035	0.0092299	0.099771
GM5528	0.569911	6.20493	0.00881576	0.0974712
LOC102641542	0.569896	3.92294	0.0262311	0.162751
1700092C17RIK	0.569844	3.16784	0.0430343	0.207946
LZTS2	0.569674	7.04076	0.00382006	0.0667143
LOC102640192	0.569601	3.24736	0.0149995	0.125317
BCL9L	0.569482	7.0262	0.00436644	0.0704151
TRAV2	0.56935	4.93126	0.0382701	0.196209
GM23925	0.568809	6.84428	0.00373049	0.0659117
TRAV15D-2-DV6D-2	0.5687	6.16471	0.0131953	0.117879
MIR466F-4	0.568612	7.30594	0.026891	0.164783
CHST4	0.568539	5.16792	0.00375452	0.0659822
SNORD1C	0.568353	5.07775	0.00811629	0.0943534
SLCO3A1	0.5683	4.22882	0.0202201	0.144161
A730090N16RIK	0.568231	6.49443	0.0706194	0.266518
TRAJ2	0.568223	1.74734	0.0325019	0.18144
GM13705	0.568213	5.83754	0.0152544	0.126351
GM26111	0.568084	1.79039	0.0442058	0.210496
GM17514	0.56803	3.92257	0.128965	0.358506
GM24374	0.568021	2.09204	0.0156818	0.127483
MT-TW	0.567954	10.3638	0.0449199	0.21209
MUP7	0.56793	4.72767	0.191033	0.437625
SCIMP	0.567603	5.22739	0.125323	0.353464
HNF1A	0.567457	3.81963	0.0561315	0.236669
ZFPM2	0.567456	7.68131	0.00429545	0.0698937
GM22915	0.567116	2.68612	0.0368494	0.192798
SYNE1	0.566943	5.17735	0.0247809	0.157962
2410088K16RIK	0.56689	3.78992	0.00469521	0.0729498
PRDM12	0.56676	4.20841	0.00387342	0.0671847
GM23022	0.566591	2.36282	0.0125258	0.115236
MAPK11	0.565305	4.35918	0.0248161	0.158087
NR0B1	0.565283	2.98878	0.008797	0.0974039
OLFR101	0.565023	2.44918	0.0249309	0.158491
VMN2R48	0.565014	4.26383	0.0181678	0.136668
LCE1C	0.564866	3.17137	0.0346317	0.187236
SPA17	0.564764	5.75168	0.00719673	0.089666
GM8165	0.5647	5.19022	0.220296	0.46954
VMN2R31	0.564397	4.44151	0.0544616	0.233797
GM22683	0.56436	2.23615	0.0434553	0.208603
RPL15-PS2	0.564342	7.03452	0.00544975	0.0788475
N-R5S161	0.564317	4.8999	0.0867537	0.29484
KLRB1A	0.564112	2.6586	0.13426	0.366066
GM24403	0.564083	4.9262	0.00526548	0.0774316
GM11009	0.564083	4.28844	0.0195109	0.141205
RHOX3G	0.563912	2.87477	0.0173082	0.1333
MIR431	0.563733	4.06584	0.0062533	0.0841904
1700126H18RIK	0.563705	3.34906	0.0218711	0.148928
GM5424	0.563646	5.60137	0.021814	0.148766
GM22323	0.563608	6.18826	0.11773	0.341931
GM11209	0.563607	4.3539	0.0039452	0.0676815
ETV3L	0.563573	5.11463	0.00942324	0.10073
PPP1R14D	0.563502	4.97665	0.00365114	0.0652471
GM10842	0.563489	2.09026	0.0443232	0.21086
OLFR103	0.563346	2.32753	0.0189162	0.13916
GM15421	0.563288	4.46528	0.029571	0.173062
DUOX2	0.562978	3.83425	0.0239424	0.155503
GM22667	0.562817	2.50311	0.0161665	0.1287
GM23768	0.562804	2.0071	0.081091	0.286185
PPARGC1B	0.562653	5.82709	0.015733	0.127575
OLFR478	0.562637	2.89233	0.0141073	0.122042
GM24078	0.561965	4.58477	0.0335355	0.184211
GM22711	0.561913	2.55047	0.00722393	0.0897868
CST13	0.56176	3.28306	0.014594	0.123916
FAM53C	0.561698	7.07471	0.00354429	0.064468
TRAV3-4	0.561611	3.33163	0.0206681	0.14518
GM23948	0.561603	2.67758	0.00566421	0.0805788
TMSB10	0.561536	5.29824	0.0152091	0.126244
GM22159	0.561223	3.28672	0.0298522	0.173848
GM15271	0.561124	3.5144	0.0268365	0.164675
GM11538	0.560736	3.50178	0.0104807	0.105829
SERPINA3H	0.560677	4.62791	0.0248254	0.158114
VMN1R132	0.560653	4.3912	0.191249	0.437807
CHST9	0.560631	2.37571	0.0224585	0.151307
TNFSF15	0.560543	4.45909	0.00953785	0.101196
GM26079	0.560241	6.93933	0.00468328	0.0729498
ZMYM3	0.560155	6.20497	0.0049448	0.075093
MIR669M-1	0.559989	5.90842	0.0051524	0.0766551
GM11940	0.559657	4.86654	0.0105523	0.106134
GM16240	0.559634	5.28669	0.00630841	0.0843843
GM10309	0.559591	4.75015	0.00994321	0.103321
1110019D14RIK	0.559411	5.06321	0.00492402	0.0748884
BC025446	0.559245	3.13293	0.0945905	0.308765
LOC102635342	0.559184	4.7323	0.00793177	0.0935528
PKIA	0.558814	5.68949	0.0126671	0.115617
GM13027	0.558812	4.13742	0.0134224	0.118792
GM23669	0.558773	5.00222	0.0492628	0.222741
GGT5	0.558582	5.06173	0.00581329	0.0814902
A230065H16RIK	0.558363	4.81289	0.0265998	0.163897
4930406D18RIK	0.55819	3.40059	0.0109132	0.107755
GM25956	0.558079	2.14155	0.0655369	0.25596
GM5166	0.558023	2.70521	0.0411934	0.203694
GM24103	0.557875	8.91108	0.00820401	0.0946216
GXYLT2	0.557834	7.87801	0.0154244	0.126769
OLFR1196	0.557739	3.21737	0.00520096	0.077079
DAB2IP	0.557341	5.83408	0.0084683	0.0960126
BDKRB2	0.557249	3.27097	0.014574	0.123815
GM25617	0.557115	4.80615	0.00824591	0.0949669
SLC3A1	0.557054	3.78761	0.0110482	0.108055
MIR297A-4	0.557022	5.39197	0.0457996	0.214314
JPX	0.557003	5.89597	0.00512765	0.0765152
GM23099	0.556958	4.74962	0.0213325	0.147314
SLFN9	0.556901	4.69176	0.0734257	0.271938
LOC102636650	0.556766	6.52767	0.0114709	0.110354
PROB1	0.556629	3.63598	0.0107661	0.107059
S1PR4	0.556526	4.2712	0.0157584	0.127667
WDR60	0.55642	6.07066	0.00404066	0.0681283
GM24490	0.556402	1.91424	0.0461903	0.215172
RAB30	0.556346	5.28263	0.012038	0.112999
SCRG1	0.55634	3.45685	0.0294107	0.17265
FIRRE	0.556327	7.09883	0.0190036	0.139461
DYNLRB2	0.555905	3.04285	0.00525813	0.0774316
GM24140	0.555843	5.49681	0.00757532	0.0919847
PROC	0.555596	2.8463	0.0083852	0.0955285
CSAD	0.555188	6.37289	0.010115	0.104086
N-R5S26	0.555172	5.40475	0.0530212	0.230837
GM13199	0.554955	5.29596	0.00627446	0.0842731
FGF2OS	0.554918	3.78941	0.014389	0.122911
CKS2	0.554782	6.36889	0.0160547	0.128582
GM7138	0.554772	7.75934	0.0122861	0.114435
GM12666	0.554112	4.90983	0.00910334	0.0990125
SGSM2	0.553789	5.36286	0.00325991	0.061811
LOC102635261	0.55335	4.75614	0.189186	0.435234
1700123K08RIK	0.553198	4.47445	0.0203263	0.144376
GM26346	0.553188	3.91085	0.0290092	0.171472
GSDMD	0.5531	8.60715	0.00588807	0.0820778
GM24883	0.553029	3.41413	0.0333249	0.183734
H2AFY3	0.55297	4.34022	0.0153631	0.126606
CLCN2	0.552756	7.10398	0.0428807	0.207549
5830472F04RIK	0.552687	5.68896	0.00389134	0.0673089
GM23979	0.552686	3.81014	0.00369297	0.065799
GM22611	0.552522	5.58721	0.00986135	0.103009
GM14488	0.552485	4.44343	0.0244711	0.156898
OLFR729	0.552266	2.10503	0.0210754	0.146486
GM23479	0.552201	5.02218	0.168129	0.409549
2610042L04RIK	0.552116	4.51448	0.155744	0.39464
GM24670	0.551991	3.07963	0.0338732	0.185062
GM23975	0.551768	4.98962	0.0818027	0.287028
MIR1224	0.551394	3.58581	0.00581767	0.081503
GM16099	0.551102	3.34751	0.206288	0.45492
ACIN1	0.550799	8.07033	0.00700179	0.0884734
GM24246	0.55075	2.66862	0.010333	0.104959
LOC102634459	0.550639	3.72857	0.0360152	0.190497
D630008O14RIK	0.550597	5.01257	0.00612068	0.0835026
B830017H08RIK	0.550338	4.60842	0.0223707	0.150957
MYH13	0.550312	2.97391	0.00476558	0.0735639
CD3G	0.550286	3.81909	0.0187444	0.138548
OLFR480	0.549949	1.68562	0.0280692	0.168311
PLEKHA6	0.549842	6.69966	0.00526758	0.0774316
WDR78	0.549674	4.71807	0.00587321	0.081945
GM26052	0.549629	4.59718	0.0554774	0.235722
AKR1B10	0.549557	6.63887	0.00566621	0.0805788
SRCIN1	0.549277	4.51213	0.0109375	0.107755
LGR5	0.549155	5.46604	0.021452	0.147775
TMEM150C	0.549148	3.29958	0.0151767	0.126175
FOXD2OS	0.549116	3.5605	0.00579824	0.0814347
GM23229	0.549109	3.34724	0.101898	0.319964
PHLDB2	0.549109	6.05835	0.00527795	0.077473
KIF1A	0.549014	4.24567	0.0154051	0.126742
S100G	0.548928	4.48214	0.020545	0.144835
LY6G	0.548849	4.21928	0.0241104	0.15593
CCL19	0.548768	5.43164	0.0509449	0.22622
OLFR531	0.548763	2.12861	0.0193839	0.140919
CHD3	0.548713	7.06692	0.0131494	0.117796
C030016D13RIK	0.548254	3.69065	0.0876069	0.296267
GM12629	0.548229	3.08784	0.0441518	0.210305
GM24837	0.548098	3.8297	0.155245	0.3939
STK10	0.547859	7.28015	0.00402087	0.068066
GM23484	0.54779	5.21488	0.0244195	0.156796
MYO7A	0.54776	7.73859	0.0096379	0.101871
SLC7A3	0.54776	4.10193	0.0540618	0.233281
SLC34A3	0.547587	3.50105	0.00980474	0.102786
GM17071	0.547568	5.33551	0.0194084	0.140976
GM14963	0.547564	4.15008	0.0140255	0.121677
SYCN	0.547524	4.87283	0.107771	0.327064
TRBC1	0.54742	5.99757	0.024553	0.157149
TRPD52L3	0.547378	3.59494	0.00824738	0.0949669
OLFR607	0.54725	2.6378	0.0160779	0.128582
GM22613	0.54724	4.48041	0.0131662	0.117796
4933402P03RIK	0.547219	2.62665	0.00724955	0.0900297
LOC102640419	0.546831	3.87946	0.00669903	0.0867691
MMD	0.546425	6.00167	0.00808488	0.0940951
N-R5S43	0.546217	1.80511	0.116107	0.339865
GM23020	0.545994	3.57418	0.00373977	0.0659117
MPDZ	0.545898	6.97498	0.00630404	0.0843843
GM24891	0.545839	3.33699	0.0388745	0.197632
FABP3-PS1	0.54571	5.41597	0.00348541	0.0639589
PAGR1A	0.545704	6.76663	0.0048551	0.0743736
GM23585	0.545653	2.17154	0.0422629	0.206229
GM15987	0.545618	5.06582	0.0155909	0.127109
GM6981	0.545556	6.19106	0.00808136	0.0940951
D730005E14RIK	0.545519	5.72009	0.0356432	0.18984
GM15182	0.544826	2.23676	0.0055558	0.0796867
GM12633	0.544633	2.90661	0.0059026	0.0821686
SLAMF8	0.544619	4.93137	0.1382	0.371417
EPHB6	0.544609	5.94932	0.0343538	0.186489
LOC102633942	0.544599	5.2007	0.014725	0.124402
CLCA2	0.54456	4.86206	0.0372093	0.193585
OLFR1384	0.544494	3.36513	0.00601432	0.0827864
SMOK3C	0.544377	4.15961	0.00673013	0.0867979
GM25378	0.543757	1.612	0.00908035	0.0989024
4933432I09RIK	0.543744	3.37522	0.0254853	0.160229
GM24163	0.543644	2.88181	0.100559	0.318288
RPL22L1	0.54354	4.25958	0.00672301	0.0867979
ADAR	0.54345	5.97918	0.00938783	0.10056
OOG1	0.543137	3.16167	0.0664169	0.25773
CCDC57	0.542728	6.0788	0.015995	0.128567
GM14225	0.542654	4.76476	0.0142471	0.122356
KLHL34	0.542629	3.3375	0.0144294	0.123131
GM23795	0.542586	7.07875	0.0201586	0.143898
CUL7	0.542567	5.86538	0.0160334	0.128582
GM6600	0.542153	2.34839	0.223395	0.472628
SCRN1	0.541974	5.24694	0.0139492	0.121495
OLFR972	0.541764	2.33024	0.0464546	0.215995
GM10044	0.541747	5.03157	0.00511538	0.0765116
GM16275	0.541694	3.80829	0.0342645	0.186249
DBPHT2	0.541637	3.33313	0.0477213	0.218958
OLFR65	0.541174	2.93499	0.0279531	0.167943
2410017I17RIK	0.541157	2.7498	0.021164	0.146744
MAD1L1	0.541078	6.33347	0.00375085	0.0659554
NWD1	0.541059	3.38466	0.0480958	0.220021
VMN1R25	0.541038	2.22091	0.0576139	0.239794
GM24433	0.540853	4.2567	0.00976919	0.102564
PLEKHG6	0.540841	3.75588	0.00601881	0.0828
GM12139	0.540767	6.8462	0.00769523	0.0923144
GM24525	0.540555	5.98214	0.0162961	0.12921
4932413F04RIK	0.540372	3.42283	0.0305811	0.175952
OLFR48	0.540216	2.9766	0.0236138	0.154715
CAMK1	0.539811	7.99735	0.00426976	0.0697968
GM17077	0.539689	6.70544	0.0260244	0.162155
1700020G17RIK	0.53962	3.19432	0.0422223	0.206096
GM14232	0.539527	4.81218	0.00618593	0.0837239
FHOD3	0.539479	5.36353	0.0458886	0.214424
ZFP750	0.539474	4.43663	0.034391	0.186532
DZIP1L	0.539469	4.64003	0.00530088	0.0776638
COL1A1	0.539334	5.93765	0.00653987	0.085648
GM15179	0.539201	3.74428	0.00420958	0.0697895
OLFR913	0.53917	2.02392	0.0371644	0.19345
GFI1B	0.538969	4.58622	0.012455	0.115106
KLK8	0.538829	4.66408	0.00998121	0.103565
E130310I04RIK	0.538665	4.2139	0.00768424	0.0922619
CYP26C1	0.538325	3.7343	0.0226258	0.151769
MLKL	0.538	6.31992	0.0813104	0.286454
OLFR384	0.537946	2.2177	0.0788024	0.281776
GM9258	0.537915	3.84641	0.00878854	0.0973454
S1PR5	0.537869	5.54488	0.0133709	0.118488
5430421F17RIK	0.537844	3.44207	0.0656785	0.256351
SMIM18	0.537726	5.22875	0.0378403	0.195224
2310079G19RIK	0.537639	2.54385	0.00809748	0.094206
BPIFB5	0.537358	3.8398	0.0204373	0.144609
RNU11	0.537192	9.6671	0.00704633	0.0887015
TRAJ28	0.537096	4.42537	0.00945608	0.100748
GM7237	0.537012	2.09711	0.0223971	0.151066
9130020K20RIK	0.536986	6.27528	0.0506075	0.225779
KNTC1	0.536898	4.69482	0.00664623	0.086342
OLFR488	0.536813	3.01674	0.0133674	0.118488
GM24841	0.536808	3.40091	0.0376575	0.194551
GM15221	0.536667	3.45704	0.0383149	0.196313
GM3696	0.536343	5.10892	0.155239	0.3939
GSAP	0.536143	6.83997	0.0153081	0.126418
GM19422	0.535956	5.4856	0.0182793	0.137197
PLEKHA7	0.53595	5.78525	0.00820034	0.0946148
GM3339	0.535877	3.75287	0.0847713	0.291913
OLFR613	0.535774	3.31721	0.00538229	0.0783312
GM26131	0.535702	6.26091	0.0126804	0.11562
GM24431	0.535624	4.74263	0.150041	0.387386
GM25612	0.535436	3.60478	0.120732	0.346138
OLFR1109	0.535218	3.73082	0.0495652	0.223294
GM1720	0.53511	3.79119	0.051292	0.227072
GM24675	0.534963	3.73361	0.159366	0.399611
LOC102633750	0.534918	5.41212	0.0143128	0.122681
BTRC	0.534907	7.59225	0.00847301	0.0960306
TRAJ42	0.534768	2.10673	0.0346109	0.187196
LOC102640767	0.534512	2.89619	0.0069649	0.0882077
GM16028	0.534481	6.2624	0.0531494	0.231068
GM25991	0.534436	2.69194	0.0305857	0.175952
GM14744	0.534361	3.16114	0.00815558	0.094518
OLFR1303	0.534342	4.92553	0.0228734	0.152561
XLR	0.534269	4.12026	0.0254462	0.160067
PAPL	0.534228	2.67316	0.00895159	0.098231
GM24564	0.533972	3.61398	0.0299646	0.174205
GM8465	0.533724	4.52948	0.00474059	0.0732978
GM5169	0.533311	6.05958	0.249443	0.500923
PRMT2	0.533149	6.54283	0.00517978	0.0768719
GM22273	0.533123	4.8232	0.00974626	0.102487
GM25830	0.533094	2.24326	0.00512181	0.0765152
OLFR857	0.53293	4.51466	0.0161375	0.128669
GM17203	0.532896	5.13326	0.0177761	0.135166
GM11365	0.532827	3.73674	0.0152501	0.126351
GM4759	0.532791	2.17019	0.00982431	0.102834
OLFR102	0.532253	3.12362	0.0856467	0.293056
IL34	0.532189	5.34895	0.0424048	0.206593
GM23338	0.532015	2.94447	0.0232798	0.153833
GM19797	0.532011	4.11297	0.0329722	0.182639
GM23271	0.531877	3.05671	0.00941655	0.10073
LOC102641980	0.531813	4.58343	0.0203304	0.144376
GM20255	0.531795	4.88024	0.0384566	0.196787
GM20471	0.531788	3.68077	0.0307981	0.176481
TAS2R129	0.53177	2.21583	0.0111511	0.108569
OLFR919	0.531554	3.42466	0.128112	0.357007
ADAMTS18	0.531353	2.50836	0.00850136	0.0961746
EXOC3L	0.531324	4.29993	0.0186113	0.138233
KRT4	0.531058	3.76917	0.144568	0.379736
GM26547	0.531013	4.53423	0.0120528	0.112999
A230070E04RIK	0.530851	3.09488	0.0116799	0.111412
B430319F04RIK	0.530727	4.41105	0.00926121	0.0999164
BEX2	0.530417	5.12717	0.0268862	0.164783
KRTAP31-1	0.530409	2.93182	0.0853205	0.292363
PCDH18	0.530349	4.22963	0.0237693	0.154985
LUZP4	0.530302	5.20217	0.0344968	0.186908
4930432B10RIK	0.530176	2.93394	0.0102898	0.104867
ALOX12	0.530017	3.81527	0.0146514	0.124121
CALM3//CALM2//CALM1	0.529999	8.41115	0.00428765	0.0698937
GM7568	0.529965	4.05752	0.0589114	0.242728
2310040G07RIK	0.529949	6.06947	0.0188857	0.139104
ANKRD23	0.529864	5.11448	0.0123294	0.114631
EGFL6	0.529745	4.26772	0.0101921	0.104492
LOC102634964	0.529514	3.30491	0.166305	0.407503
ZMYM1	0.529415	6.04265	0.0382261	0.19612
GM25279	0.529322	4.21455	0.0837305	0.290107
OLFR323	0.529311	3.98486	0.0712701	0.267625
KCNA3	0.52925	4.92842	0.0587072	0.242222
VMN2R33	0.5292	5.61254	0.0448016	0.21206
E2F1	0.529157	5.05138	0.0180107	0.135998
GM23213	0.529153	2.47288	0.00751948	0.0915792
GM12409	0.529136	4.12207	0.00680863	0.0871289
SMG6	0.52913	7.32002	0.0096256	0.101811
GM24951	0.529043	7.81085	0.0175559	0.134301
GM26145	0.528969	3.08934	0.0100612	0.10374
KRTAP29-1	0.528922	3.60683	0.00841484	0.0956889
GM12333	0.528772	5.1769	0.0206883	0.145215
BIRC2	0.528625	7.58102	0.00819257	0.0945962
HOXC6	0.528509	6.50592	0.0173976	0.13362
GM16058	0.528505	5.02103	0.045319	0.213328
MYOZ3	0.528444	4.25774	0.00560994	0.0802759
GM22074	0.528375	2.85939	0.00651504	0.0855416
MPZL2	0.52834	4.14009	0.020315	0.144375
DSG1C	0.528215	2.72742	0.0782813	0.280954
GM24957	0.52792	4.13398	0.0427851	0.207427
GM22978	0.527898	3.78086	0.0190145	0.139461
GM26421	0.527771	3.41529	0.0954061	0.309989
LOC625240	0.527767	4.64898	0.102793	0.321325
TMC4	0.527536	5.92832	0.0106788	0.106723
REG1	0.527461	2.88581	0.0434955	0.208704
H2-T24	0.527339	5.79293	0.0454745	0.213609
XAF1	0.526874	7.28196	0.185708	0.4308
6030445D17RIK	0.52685	3.12731	0.0548439	0.234526
CHN1OS3	0.526787	3.9196	0.0243865	0.156682
GM17092	0.526763	7.36358	0.0124294	0.115004
TDPOZ1	0.526672	2.31236	0.00477231	0.0735639
6530409C15RIK	0.526448	5.63152	0.0379328	0.195431
GM26653	0.526357	2.99305	0.0239412	0.155503
ZSCAN30	0.526046	5.40801	0.0195061	0.141205
HOXC5	0.526026	4.92563	0.0202515	0.144161
OLFR830	0.525356	2.94779	0.0354872	0.18947
7420701I03RIK	0.525179	3.10544	0.00490734	0.0747088
IFT122	0.525173	5.88569	0.00486612	0.0744568
OLFR854	0.525106	1.7147	0.026506	0.163597
UCHL3	0.524901	6.58829	0.00805697	0.0939708
GM23181	0.524711	5.9834	0.00856837	0.0964972
LOC102640771	0.52471	3.37096	0.00528961	0.0776071
TPRN	0.524635	5.19727	0.00541978	0.0786162
4632428C04RIK	0.524547	4.75731	0.0119153	0.112378
GM15086	0.524501	5.44173	0.16233	0.403409
GM25930	0.524501	6.89114	0.0482538	0.220383
GM25835	0.524427	7.60079	0.00503471	0.0759013
CENPJ	0.524254	5.20205	0.0183219	0.137285
GSC2	0.524239	3.69596	0.0272832	0.166105
NPHP4	0.524157	3.13079	0.00498105	0.0754606
1700024F20RIK	0.52415	4.31811	0.00489636	0.0746725
PLCE1	0.524064	8.86396	0.0214098	0.147583
MT-TS1	0.523985	12.0375	0.0207874	0.145542
GM25967	0.523678	2.81376	0.0433202	0.208453
TRBJ1-4	0.523499	3.00726	0.294551	0.54696
C1GALT1	0.523233	7.76454	0.00678486	0.087112
GM15197	0.523117	4.86425	0.0144508	0.12321
GM12296	0.523046	3.2242	0.00917684	0.0995653
GM15498	0.522982	5.69077	0.00864857	0.0967866
SLC4A1	0.522906	3.93455	0.00586789	0.081945
GM23569	0.522796	8.50317	0.173413	0.415837
TRAJ26	0.522727	3.2985	0.0152526	0.126351
GM12942	0.522567	5.19526	0.0235259	0.154551
OLFR357	0.522163	2.03334	0.00752924	0.0916262
GM24578	0.521896	2.10996	0.0949459	0.309213
OLFR111	0.521875	1.86956	0.129214	0.358807
ADORA2B	0.520926	5.15459	0.00867253	0.0967866
GM10855	0.520817	4.95702	0.0096758	0.102166
OLFR458	0.520496	3.5537	0.00860683	0.0965639
MCCC2	0.520463	6.09	0.0191759	0.140202
CCDC28B	0.52044	5.99107	0.00534341	0.0779498
MT-TS2	0.520385	8.88913	0.160643	0.401243
KRTAP4-9	0.520147	5.38085	0.096604	0.31187
GM23947	0.52011	3.46437	0.0747057	0.274111
GM24211	0.519883	1.82582	0.00764966	0.0921669
BC068157	0.519862	4.62398	0.022758	0.152333
CENPE	0.519786	5.45167	0.00977876	0.102619
GM15543	0.519344	3.61139	0.0316133	0.178782
GM12205	0.519298	3.61418	0.0599226	0.244958
ACTRT3	0.519295	3.24765	0.115754	0.339266
CYP2C29	0.519292	3.57506	0.0197837	0.142244
USP11	0.519228	6.63816	0.0109396	0.107755
STK39	0.519225	7.18236	0.0193613	0.140807
1700001L19RIK	0.519178	3.88742	0.0266039	0.163897
GM12970	0.519115	4.23867	0.0228764	0.152561
B230312C02RIK	0.519053	4.61746	0.0192279	0.140267
VMN2R79	0.518952	3.92069	0.0113273	0.109599
GM24985	0.518873	3.8931	0.108953	0.329308
FAM229A	0.518812	3.98825	0.011793	0.11181
GM24876	0.518677	4.11332	0.233162	0.483224
GM13610	0.518657	6.86794	0.0131676	0.117796
GM11496	0.518652	3.86486	0.0731661	0.271531
CHRNB1	0.518642	6.5122	0.0102248	0.104597
RPL29-PS5	0.518602	5.75548	0.00967935	0.102168
BPIFB9A	0.518576	4.80772	0.0368971	0.192875
OLIG3	0.518516	3.03538	0.0154825	0.126932
TMTC2	0.518463	6.08621	0.00552551	0.0794487
ODF3L1	0.518427	3.79986	0.00827886	0.0950363
BC147527	0.518376	4.21498	0.095326	0.309827
CAMK4	0.518362	3.67351	0.0639394	0.253101
GM24478	0.518362	2.34462	0.0100059	0.103578
MZB1	0.518287	4.48715	0.018455	0.137715
GFOD2	0.518161	3.72656	0.0141314	0.122091
CTRL	0.518096	4.92879	0.0161954	0.12873
A330076C08RIK	0.518009	2.58476	0.0164593	0.13003
CRISP2	0.517952	2.91598	0.0561966	0.236748
GM12945	0.517907	3.88555	0.0260691	0.162335
TRAJ9	0.517632	3.3703	0.201707	0.450048
KIF2C	0.517557	4.68441	0.0117345	0.111528
OLFR447	0.517549	3.38481	0.0103202	0.104959
GM4340	0.51754	5.60652	0.0178901	0.135541
GPER1	0.517376	4.56463	0.0127951	0.116081
ILTIFB	0.517358	1.68967	0.0735017	0.271999
GM26219	0.516968	5.1084	0.0199284	0.14275
GM4981	0.516961	2.77905	0.0386502	0.197095
UNC13D	0.516951	5.63433	0.00632546	0.0844595
N-R5S41	0.516895	2.27911	0.0148193	0.124863
UPP1	0.516805	4.89659	0.25123	0.502722
MIR466G	0.516776	3.34396	0.044602	0.211662
FAM188B2	0.516706	3.17398	0.014078	0.121907
GDNF	0.516623	3.442	0.00910032	0.0990125
CCKBR	0.516364	3.57042	0.132139	0.362964
GM15589	0.51629	2.38641	0.0433325	0.208453
GM24934	0.515958	5.16185	0.145349	0.380934
GM16390	0.515892	3.67221	0.0469158	0.217129
GM21691	0.515884	3.36715	0.00644094	0.0850043
SCG2	0.51584	2.76951	0.0388276	0.197617
GM23072	0.515825	3.0342	0.0416213	0.20455
PRSS53	0.515763	4.65134	0.00718925	0.0896579
GM12295	0.51573	3.96607	0.0131781	0.117796
GM22264	0.515636	5.76156	0.0103534	0.105062
MIR92B	0.515546	5.5598	0.0140798	0.121907
4930594C11RIK	0.515445	4.43593	0.0404878	0.201844
GPR182	0.515342	5.22683	0.0147023	0.124325
1700003F12RIK	0.515146	4.59024	0.00998352	0.103565
GM17105	0.515111	4.32479	0.0142065	0.122213
NOS2	0.514929	4.93662	0.332376	0.581396
GM2837	0.514909	5.06753	0.205698	0.45449
GM20324	0.514801	5.59197	0.00640132	0.0847876
APOL10B	0.514757	3.67442	0.0204364	0.144609
CD209B	0.514664	2.86744	0.0177234	0.134999
RBM4	0.514509	7.53873	0.00947497	0.100842
HERC2	0.514419	6.90871	0.00624997	0.0841828
CDCA2	0.514311	5.13336	0.00663848	0.0863143
PTN	0.514302	3.99463	0.0239399	0.155503
GM15890	0.514166	4.73886	0.0429964	0.207894
GM24782	0.514044	2.30653	0.0329148	0.182504
GM10663	0.51401	8.59767	0.0251321	0.159144
CLDN2	0.514009	3.77614	0.0232609	0.153817
CENPF	0.513905	5.44853	0.0067406	0.0867979
GM16110	0.513889	2.76797	0.0141059	0.122042
GM22423	0.513727	2.96807	0.00988913	0.103074
IKZF4	0.513712	3.79559	0.0290435	0.171563
GM24411	0.513635	5.11485	0.0165042	0.130149
SYTL4	0.513628	5.09388	0.0245663	0.157149
DQ267102	0.513473	4.05496	0.0752339	0.275097
SLC22A2	0.513275	3.05616	0.0495857	0.223314
GM25833	0.513088	4.52103	0.123201	0.350277
MUP13	0.512862	4.6819	0.163886	0.405103
1700065J11RIK	0.512707	3.01403	0.0682465	0.26159
GM23062	0.512684	4.4719	0.0118596	0.112123
GM25260	0.512682	3.44429	0.0507412	0.226001
SSXB10	0.512602	3.65163	0.00713718	0.0893587
GM24930	0.512493	3.66512	0.0115974	0.111047
MSX2	0.512204	2.73645	0.00859628	0.0965378
GM25836	0.512102	1.85692	0.02407	0.155893
GM6121	0.512026	5.06884	0.0760065	0.276508
GM11627	0.51196	3.06593	0.00774859	0.0924166
9230105E05RIK	0.51193	4.72454	0.0487506	0.221598
LOC102634215	0.511888	7.69609	0.00992093	0.103247
OLFR1211	0.51186	2.96711	0.0569647	0.238045
N-R5S47	0.511836	5.16436	0.00722017	0.0897868
GM15992	0.511652	5.01513	0.0127598	0.115869
TTK	0.511565	5.00209	0.0210975	0.146554
4930442L01RIK	0.511215	3.95834	0.0115251	0.110599
4930564C03RIK	0.511054	4.40063	0.0183753	0.137421
TAAR7D	0.511025	3.88473	0.0746067	0.273977
TMEM240	0.510873	3.3413	0.0127671	0.115869
NEURL1B	0.51076	3.70202	0.0339727	0.185408
4933422A05RIK	0.51075	3.88234	0.15094	0.388453
GM26766	0.510642	4.14669	0.00945018	0.100748
GM14147	0.510601	4.42853	0.106576	0.325369
GM13507	0.510435	5.38507	0.0673688	0.259748
MUP8	0.51043	4.62377	0.151428	0.38898
VMN1R104	0.510276	4.84354	0.329254	0.57875
GM11831	0.51023	4.16908	0.0100087	0.103578
1500012F01RIK	0.510115	9.61785	0.00934679	0.100383
TNFRSF17	0.510034	3.6226	0.101758	0.319745
BCAR3	0.509699	6.59272	0.0145834	0.123861
SH3GL3	0.509638	3.4994	0.0281368	0.16857
GM21647//GM21191//GM21170	0.509634	2.5272	0.0278415	0.167831
IL7	0.509613	3.13615	0.0236941	0.154843
QRFP	0.509528	3.84314	0.0243983	0.156693
GM12869	0.509454	4.32338	0.0129336	0.116728
ACACB	0.509377	4.42623	0.029824	0.173848
4930579G18RIK	0.509359	6.52753	0.0152137	0.126248
SNORA62	0.509306	5.63151	0.0232052	0.153595
GM4211	0.509256	2.97887	0.110859	0.332308
GM25414	0.509135	7.29878	0.0556409	0.23593
F630111L10RIK	0.50906	4.75881	0.0182248	0.137029
1810013A23RIK	0.508968	4.45469	0.0187244	0.138548
MAB21L2	0.508926	4.60119	0.0332484	0.183538
MT-TE	0.508853	12.4087	0.0112197	0.109029
PAX6	0.508764	4.11246	0.0140236	0.121677
GM23955	0.508699	3.02421	0.263944	0.51649
DMRTC1A	0.508668	4.13655	0.0156311	0.127217
RNASE6	0.508543	6.50535	0.145536	0.381354
GM12908	0.508503	3.83022	0.00663601	0.0863143
N-R5S52	0.508416	2.44744	0.0363595	0.19145
GM26376	0.508328	5.92692	0.010153	0.104224
GM9833	0.508325	1.97227	0.111414	0.333207
GM23332	0.508029	2.62068	0.0210984	0.146554
[truncated: 15,512 more rows]
